# Supplementary material for: Bruceolline J: 2-hy­droxy-3,3-dimethyl-2,3-di­hydro­cyclo­penta­[b]indol-1(4H)-one
Source: Acta Crystallogr Sect E Struct Rep Online. 2013 Jul 31;69(Pt 8):o1351–2. doi: 10.1107/S1600536813020527 (PMC3793830; doi:10.1107/S1600536813020527)
Supplement: Supplementary file 1 [file e-69-o1351-sup1.cif]

##############################################################################
#                                                                            #
# This CIF contains the data in a paper accepted for publication in          #
# Acta Crystallographica Section E. It conforms to the requirements of       #
# Notes for Authors for Acta Crystallographica Section E, and has been       #
# peer reviewed under the auspices of the IUCr Commission on Journals.       #
#                                                                            #
# Full details of the Crystallographic Information File format               #
# are given in the paper "The Crystallographic Information File (CIF):       #
# a New Standard Archive File for Crystallography" by S. R. Hall, F. H.      #
# Allen and I. D. Brown [Acta Cryst. (1991), A47, 655-685].                  #
#                                                                            #
# The current version of the core CIF dictionary is obtainable from          #
# ftp://ftp.iucr.org/pub/cif_core.dic.                                       #
#                                                                            #
# Software is freely available for graphical display of the structure(s)     #
# in this CIF. For information consult the CIF software page                 #
# http://www.iucr.org/resources/cif/software.                                #
#                                                                            #
# This file may be used for bona fide research purposes within the           #
# scientific community so long as proper attribution is given to the journal # 
# article from which it was obtained.                                        #
#                                                                            #
##############################################################################
data_I
_audit_creation_method
;
  Olex2 1.2
  (compiled Mar 21 2013 11:17:50, GUI svn.r4446)
;
_journal_date_recd_electronic     2013-07-20
_journal_date_accepted     2013-07-23
_journal_name_full     'Acta Crystallographica, Section E'
_journal_year     2013
_journal_volume     69
_journal_issue      8
_journal_page_first     o1351
_journal_page_last     o1352
_journal_paper_category     QO
_journal_paper_doi     10.1107/S1600536813020527
_journal_coeditor_code     BT6922
_publ_contact_author_name     'Jasinski, Jerry P.'
_publ_contact_author_address
;
Department of Chemistry
Keene State College
229 Main Street
Keene, New Hampshire 03435, USA
;
_publ_contact_author_email     jjasinski@keene.edu
_publ_contact_author_fax     ?
_publ_contact_author_phone     '603 358-2563'
_publ_section_title
;
Bruceolline J:
2-hydroxy-3,3-dimethyl-2,3-dihydrocyclopenta[<i>b</i>]indol-1(4<i>H</i>)-one
;
loop_
    _publ_author_name
    _publ_author_address
    'Lopchuk, Justin M.'
;
Department of Chemistry
Dartmouth College
Hanover, NH 03755-3564, USA
;
    'Gribble, Gordon W.'
;
Department of Chemistry
Dartmouth College
Hanover, NH 03755-3564, USA
;
    'Millikan, Sean P.'
;
Department of Chemistry
Keene State College
229 Main Street
Keene, NH 03435-2001, USA
;
    'Jasinski, Jerry P.'
;
Department of Chemistry
Keene State College
229 Main Street
Keene, NH 03435-2001, USA
;
_chemical_name_systematic
;
2-Hydroxy-3,3-dimethyl-2,3-dihydrocyclopenta[<i>b</i>]indol-1(4<i>H</i>)-one
;
_chemical_name_common     'Bruceolline J'
_chemical_formula_moiety     'C13 H13 N O2'
_chemical_formula_sum     'C13 H13 N O2'
_chemical_formula_iupac     'C13 H13 N O2'
_chemical_formula_weight     215.24
_chemical_melting_point     ?
_shelx_space_group_comment
;
The symmetry employed for this shelxl refinement is uniquely defined
by the following loop, which should always be used as a source of
symmetry information in preference to the above space-group names.
They are only intended as comments.
;
_space_group_crystal_system     monoclinic
_space_group_name_H-M_alt     'P 21/c'
_space_group_name_Hall     '-P 2ybc'
loop_
    _space_group_symop_operation_xyz
    'x, y, z'
    '-x, y+1/2, -z+1/2'
    '-x, -y, -z'
    'x, -y-1/2, z-1/2'
_cell_length_a     8.2951(3)
_cell_length_b     12.3070(4)
_cell_length_c     10.7340(4)
_cell_angle_alpha     90
_cell_angle_beta     97.207(3)
_cell_angle_gamma     90
_cell_volume     1087.15(7)
_cell_formula_units_Z     4
_cell_measurement_reflns_used     3528
_cell_measurement_theta_min     3.3063
_cell_measurement_theta_max     32.9268
_cell_measurement_temperature     173(2)
_exptl_crystal_description     irregular
_exptl_crystal_colour     colourless
_exptl_crystal_size_max     0.44
_exptl_crystal_size_mid     0.38
_exptl_crystal_size_min     0.34
_exptl_crystal_density_diffrn     1.315
_exptl_crystal_density_meas     ?
_exptl_crystal_density_method     ?
_exptl_crystal_F_000     456
_exptl_absorpt_coefficient_mu     0.089
_exptl_absorpt_correction_type     multi-scan
_exptl_absorpt_process_details
;
(CrysAlis PRO and CrysAlis RED; Agilent, 2012)
;
_shelx_estimated_absorpt_T_min     ?
_shelx_estimated_absorpt_T_max     ?
_exptl_absorpt_correction_T_min     0.78239
_exptl_absorpt_correction_T_max     1.00000
_exptl_special_details     ?
_diffrn_ambient_temperature     173(2)
_diffrn_radiation_type     'Mo K\a'
_diffrn_radiation_wavelength     0.7107
_diffrn_radiation_monochromator     graphite
_diffrn_measurement_device_type     'Agilent Xcalibur (Eos, Gemini)'
_diffrn_measurement_method     '\w scans'
_diffrn_detector_area_resol_mean     16.0416
_diffrn_reflns_number     13545
_diffrn_reflns_av_R_equivalents     0.0346
_diffrn_reflns_theta_min     3.368
_diffrn_reflns_theta_max     33.002
_diffrn_reflns_theta_full     25.242
_diffrn_measured_fraction_theta_max     0.9798
_diffrn_measured_fraction_theta_full     0.9980
_diffrn_reflns_limit_h_min     -12
_diffrn_reflns_limit_h_max     12
_diffrn_reflns_limit_k_min     -17
_diffrn_reflns_limit_k_max     18
_diffrn_reflns_limit_l_min     -16
_diffrn_reflns_limit_l_max     15
_refine_special_details     ?
_reflns_number_total     3753
_reflns_number_gt     2888
_reflns_threshold_expression     I>2\s(I)
_refine_ls_structure_factor_coef     Fsqd
_refine_ls_matrix_type     full
_refine_ls_R_factor_all     0.0660
_refine_ls_R_factor_gt     0.0476
_refine_ls_wR_factor_gt     0.1195
_refine_ls_wR_factor_ref     0.1335
_refine_ls_goodness_of_fit_ref     1.038
_refine_ls_restrained_S_all     1.038
_refine_ls_number_reflns     3753
_refine_ls_number_parameters     148
_refine_ls_number_restraints     0
_refine_ls_hydrogen_treatment     constr
_refine_ls_weighting_scheme     calc
_refine_ls_weighting_details
;
 w=1/[\s^2^(Fo^2^)+(0.0662P)^2^+0.2062P]
 where P=(Fo^2^+2Fc^2^)/3
;
_atom_sites_solution_hydrogens     geom
_atom_sites_solution_primary     direct
_atom_sites_solution_secondary     ?
_refine_ls_shift/su_max     0.000
_refine_ls_shift/su_mean     0.000
_refine_diff_density_max     0.401
_refine_diff_density_min     -0.252
_refine_ls_extinction_method     none
_refine_ls_extinction_coef     .
loop_
    _atom_type_symbol
    _atom_type_description
    _atom_type_scat_dispersion_real
    _atom_type_scat_dispersion_imag
    _atom_type_scat_source
    'C' 'C' 0.0033 0.0016
                         'International Tables Vol C Tables 4.2.6.8 and 6.1.1.4'
    'H' 'H' 0.0000 0.0000
                         'International Tables Vol C Tables 4.2.6.8 and 6.1.1.4'
    'N' 'N' 0.0061 0.0033
                         'International Tables Vol C Tables 4.2.6.8 and 6.1.1.4'
    'O' 'O' 0.0106 0.0060
                         'International Tables Vol C Tables 4.2.6.8 and 6.1.1.4'
_computing_data_collection     'CrysAlis PRO (Agilent, 2012)'
_computing_cell_refinement     'CrysAlis PRO (Agilent, 2012)'
_computing_data_reduction     'CrysAlis PRO (Agilent, 2012)'
_computing_structure_solution     'SUPERFLIP (Palatinus & Chapuis, 2007)'
_computing_structure_refinement     'SHELXL2012 (Sheldrick, 2008)'
_computing_molecular_graphics     'XP in SHELXTL (Sheldrick, 2008)'
_computing_publication_material     'XP in SHELXTL (Sheldrick, 2008)'
loop_
    _atom_site_type_symbol
    _atom_site_label
    _atom_site_fract_x
    _atom_site_fract_y
    _atom_site_fract_z
    _atom_site_U_iso_or_equiv
    _atom_site_adp_type
    _atom_site_calc_flag
    _atom_site_occupancy
    _atom_site_disorder_assembly
    _atom_site_disorder_group
    O O1 0.83909(11) 0.55666(6) 0.93513(8) 0.03008(19) Uani d 1 . .
    O O2 1.13253(11) 0.51818(7) 0.82424(8) 0.0297(2) Uani d 1 . .
    H H2 1.1552 0.4933 0.8972 0.045 Uiso calc 1 . .
    N N1 0.76891(11) 0.21451(7) 0.76238(9) 0.0246(2) Uani d 1 . .
    H H1 0.7945 0.1602 0.7152 0.030 Uiso calc 1 . .
    C C1 0.83979(13) 0.31258(8) 0.77083(10) 0.0221(2) Uani d 1 . .
    C C2 0.98429(13) 0.35821(9) 0.71904(10) 0.0233(2) Uani d 1 . .
    C C3 0.98044(14) 0.47719(8) 0.77069(10) 0.0242(2) Uani d 1 . .
    H H3 0.9398 0.5254 0.6986 0.029 Uiso calc 1 . .
    C C4 0.85291(13) 0.47926(8) 0.86414(9) 0.0230(2) Uani d 1 . .
    C C5 0.76844(13) 0.37877(9) 0.85201(10) 0.0233(2) Uani d 1 . .
    C C6 0.64335(13) 0.31588(9) 0.90039(10) 0.0239(2) Uani d 1 . .
    C C7 0.53565(14) 0.33227(11) 0.98851(11) 0.0301(2) Uani d 1 . .
    H H7 0.5298 0.4006 1.0290 0.036 Uiso calc 1 . .
    C C8 0.43771(15) 0.24690(12) 1.01561(13) 0.0365(3) Uani d 1 . .
    H H8 0.3650 0.2567 1.0764 0.044 Uiso calc 1 . .
    C C9 0.44313(15) 0.14681(12) 0.95594(14) 0.0383(3) Uani d 1 . .
    H H9 0.3739 0.0899 0.9768 0.046 Uiso calc 1 . .
    C C10 0.54722(15) 0.12837(10) 0.86689(13) 0.0333(3) Uani d 1 . .
    H H10 0.5498 0.0604 0.8252 0.040 Uiso calc 1 . .
    C C11 0.64742(13) 0.21344(9) 0.84131(10) 0.0249(2) Uani d 1 . .
    C C12 1.13707(14) 0.29740(10) 0.77445(12) 0.0309(2) Uani d 1 . .
    H H12A 1.2332 0.3343 0.7503 0.046 Uiso calc 1 . .
    H H12B 1.1332 0.2228 0.7424 0.046 Uiso calc 1 . .
    H H12C 1.1429 0.2961 0.8662 0.046 Uiso calc 1 . .
    C C13 0.96704(18) 0.35481(12) 0.57537(11) 0.0364(3) Uani d 1 . .
    H H13A 0.8664 0.3917 0.5411 0.055 Uiso calc 1 . .
    H H13B 0.9636 0.2790 0.5471 0.055 Uiso calc 1 . .
    H H13C 1.0601 0.3916 0.5460 0.055 Uiso calc 1 . .
loop_
    _atom_site_aniso_label
    _atom_site_aniso_U_11
    _atom_site_aniso_U_22
    _atom_site_aniso_U_33
    _atom_site_aniso_U_12
    _atom_site_aniso_U_13
    _atom_site_aniso_U_23
    O1 0.0424(5) 0.0199(4) 0.0285(4) 0.0036(3) 0.0066(3) -0.0047(3)
    O2 0.0386(5) 0.0241(4) 0.0273(4) -0.0099(3) 0.0075(3) 0.0006(3)
    N1 0.0267(4) 0.0190(4) 0.0284(4) 0.0002(3) 0.0046(3) -0.0042(3)
    C1 0.0248(5) 0.0199(4) 0.0216(4) 0.0009(4) 0.0033(3) -0.0015(4)
    C2 0.0279(5) 0.0229(5) 0.0197(4) -0.0015(4) 0.0056(4) -0.0019(4)
    C3 0.0332(6) 0.0189(4) 0.0210(5) -0.0019(4) 0.0051(4) 0.0009(4)
    C4 0.0303(5) 0.0184(4) 0.0201(4) 0.0036(4) 0.0023(4) 0.0001(3)
    C5 0.0266(5) 0.0210(5) 0.0228(5) 0.0021(4) 0.0056(4) -0.0008(4)
    C6 0.0233(5) 0.0238(5) 0.0245(5) 0.0022(4) 0.0027(4) 0.0020(4)
    C7 0.0265(5) 0.0358(6) 0.0289(5) 0.0046(4) 0.0064(4) 0.0019(5)
    C8 0.0271(6) 0.0474(7) 0.0364(6) 0.0022(5) 0.0090(5) 0.0099(6)
    C9 0.0282(6) 0.0386(7) 0.0485(8) -0.0043(5) 0.0068(5) 0.0136(6)
    C10 0.0293(6) 0.0262(6) 0.0436(7) -0.0029(4) 0.0022(5) 0.0052(5)
    C11 0.0232(5) 0.0227(5) 0.0283(5) 0.0013(4) 0.0017(4) 0.0023(4)
    C12 0.0276(6) 0.0250(5) 0.0405(6) 0.0014(4) 0.0062(4) -0.0033(5)
    C13 0.0477(7) 0.0408(7) 0.0217(5) -0.0070(6) 0.0080(5) -0.0050(5)
_geom_special_details
;
 All esds (except the esd in the dihedral angle between two l.s. planes)
 are estimated using the full covariance matrix.  The cell esds are taken
 into account individually in the estimation of esds in distances, angles
 and torsion angles; correlations between esds in cell parameters are only
 used when they are defined by crystal symmetry.  An approximate (isotropic)
 treatment of cell esds is used for estimating esds involving l.s. planes.
;
loop_
    _geom_bond_atom_site_label_1
    _geom_bond_atom_site_label_2
    _geom_bond_site_symmetry_2
    _geom_bond_distance
    _geom_bond_publ_flag
    O1 C4 . 1.2341(13) ?
    O2 H2 . 0.8400 ?
    O2 C3 . 1.4122(14) ?
    N1 H1 . 0.8800 ?
    N1 C1 . 1.3406(13) ?
    N1 C11 . 1.3956(14) ?
    C1 C2 . 1.4928(15) ?
    C1 C5 . 1.3793(14) ?
    C2 C3 . 1.5675(15) ?
    C2 C12 . 1.5267(16) ?
    C2 C13 . 1.5313(15) ?
    C3 H3 . 1.0000 ?
    C3 C4 . 1.5467(15) ?
    C4 C5 . 1.4194(15) ?
    C5 C6 . 1.4425(15) ?
    C6 C7 . 1.3948(15) ?
    C6 C11 . 1.4136(15) ?
    C7 H7 . 0.9500 ?
    C7 C8 . 1.3812(19) ?
    C8 H8 . 0.9500 ?
    C8 C9 . 1.392(2) ?
    C9 H9 . 0.9500 ?
    C9 C10 . 1.3849(19) ?
    C10 H10 . 0.9500 ?
    C10 C11 . 1.3854(16) ?
    C12 H12A . 0.9800 ?
    C12 H12B . 0.9800 ?
    C12 H12C . 0.9800 ?
    C13 H13A . 0.9800 ?
    C13 H13B . 0.9800 ?
    C13 H13C . 0.9800 ?
loop_
    _geom_angle_atom_site_label_1
    _geom_angle_atom_site_label_2
    _geom_angle_atom_site_label_3
    _geom_angle_site_symmetry_1
    _geom_angle_site_symmetry_3
    _geom_angle
    _geom_angle_publ_flag
    C3 O2 H2 . . 109.5 ?
    C1 N1 H1 . . 125.9 ?
    C1 N1 C11 . . 108.15(9) ?
    C11 N1 H1 . . 125.9 ?
    N1 C1 C2 . . 132.79(9) ?
    N1 C1 C5 . . 110.80(10) ?
    C5 C1 C2 . . 116.19(9) ?
    C1 C2 C3 . . 99.60(8) ?
    C1 C2 C12 . . 109.66(9) ?
    C1 C2 C13 . . 112.76(9) ?
    C12 C2 C3 . . 111.89(9) ?
    C12 C2 C13 . . 110.31(10) ?
    C13 C2 C3 . . 112.23(9) ?
    O2 C3 C2 . . 114.89(9) ?
    O2 C3 H3 . . 107.5 ?
    O2 C3 C4 . . 112.27(8) ?
    C2 C3 H3 . . 107.5 ?
    C4 C3 C2 . . 106.90(8) ?
    C4 C3 H3 . . 107.5 ?
    O1 C4 C3 . . 122.49(10) ?
    O1 C4 C5 . . 130.25(10) ?
    C5 C4 C3 . . 107.22(8) ?
    C1 C5 C4 . . 109.06(9) ?
    C1 C5 C6 . . 107.19(10) ?
    C4 C5 C6 . . 143.48(10) ?
    C7 C6 C5 . . 135.84(11) ?
    C7 C6 C11 . . 119.12(10) ?
    C11 C6 C5 . . 104.97(9) ?
    C6 C7 H7 . . 120.8 ?
    C8 C7 C6 . . 118.46(12) ?
    C8 C7 H7 . . 120.8 ?
    C7 C8 H8 . . 119.2 ?
    C7 C8 C9 . . 121.50(12) ?
    C9 C8 H8 . . 119.2 ?
    C8 C9 H9 . . 119.3 ?
    C10 C9 C8 . . 121.45(11) ?
    C10 C9 H9 . . 119.3 ?
    C9 C10 H10 . . 121.5 ?
    C9 C10 C11 . . 117.03(12) ?
    C11 C10 H10 . . 121.5 ?
    N1 C11 C6 . . 108.88(9) ?
    C10 C11 N1 . . 128.63(11) ?
    C10 C11 C6 . . 122.44(11) ?
    C2 C12 H12A . . 109.5 ?
    C2 C12 H12B . . 109.5 ?
    C2 C12 H12C . . 109.5 ?
    H12A C12 H12B . . 109.5 ?
    H12A C12 H12C . . 109.5 ?
    H12B C12 H12C . . 109.5 ?
    C2 C13 H13A . . 109.5 ?
    C2 C13 H13B . . 109.5 ?
    C2 C13 H13C . . 109.5 ?
    H13A C13 H13B . . 109.5 ?
    H13A C13 H13C . . 109.5 ?
    H13B C13 H13C . . 109.5 ?
loop_
    _geom_torsion_atom_site_label_1
    _geom_torsion_atom_site_label_2
    _geom_torsion_atom_site_label_3
    _geom_torsion_atom_site_label_4
    _geom_torsion_site_symmetry_1
    _geom_torsion_site_symmetry_2
    _geom_torsion_site_symmetry_3
    _geom_torsion_site_symmetry_4
    _geom_torsion
    _geom_torsion_publ_flag
    O1 C4 C5 C1 . . . . -172.60(11) ?
    O1 C4 C5 C6 . . . . 0.2(2) ?
    O2 C3 C4 O1 . . . . 41.66(14) ?
    O2 C3 C4 C5 . . . . -136.56(9) ?
    N1 C1 C2 C3 . . . . 178.95(11) ?
    N1 C1 C2 C12 . . . . -63.53(15) ?
    N1 C1 C2 C13 . . . . 59.81(16) ?
    N1 C1 C5 C4 . . . . 176.56(9) ?
    N1 C1 C5 C6 . . . . 1.03(13) ?
    C1 N1 C11 C6 . . . . 0.28(12) ?
    C1 N1 C11 C10 . . . . -177.10(12) ?
    C1 C2 C3 O2 . . . . 134.83(9) ?
    C1 C2 C3 C4 . . . . 9.56(10) ?
    C1 C5 C6 C7 . . . . 175.93(13) ?
    C1 C5 C6 C11 . . . . -0.81(12) ?
    C2 C1 C5 C4 . . . . 1.24(13) ?
    C2 C1 C5 C6 . . . . -174.29(9) ?
    C2 C3 C4 O1 . . . . 168.51(10) ?
    C2 C3 C4 C5 . . . . -9.72(11) ?
    C3 C4 C5 C1 . . . . 5.44(12) ?
    C3 C4 C5 C6 . . . . 178.25(14) ?
    C4 C5 C6 C7 . . . . 3.0(3) ?
    C4 C5 C6 C11 . . . . -173.69(15) ?
    C5 C1 C2 C3 . . . . -7.02(12) ?
    C5 C1 C2 C12 . . . . 110.49(11) ?
    C5 C1 C2 C13 . . . . -126.17(11) ?
    C5 C6 C7 C8 . . . . -175.79(12) ?
    C5 C6 C11 N1 . . . . 0.33(12) ?
    C5 C6 C11 C10 . . . . 177.91(11) ?
    C6 C7 C8 C9 . . . . -0.91(19) ?
    C7 C6 C11 N1 . . . . -177.07(10) ?
    C7 C6 C11 C10 . . . . 0.51(17) ?
    C7 C8 C9 C10 . . . . 0.1(2) ?
    C8 C9 C10 C11 . . . . 0.97(19) ?
    C9 C10 C11 N1 . . . . 175.78(11) ?
    C9 C10 C11 C6 . . . . -1.28(18) ?
    C11 N1 C1 C2 . . . . 173.45(11) ?
    C11 N1 C1 C5 . . . . -0.82(12) ?
    C11 C6 C7 C8 . . . . 0.61(17) ?
    C12 C2 C3 O2 . . . . 19.00(12) ?
    C12 C2 C3 C4 . . . . -106.28(10) ?
    C13 C2 C3 O2 . . . . -105.63(11) ?
    C13 C2 C3 C4 . . . . 129.09(10) ?
loop_
    _geom_hbond_atom_site_label_D
    _geom_hbond_atom_site_label_H
    _geom_hbond_atom_site_label_A
    _geom_hbond_site_symmetry_A
    _geom_hbond_distance_DH
    _geom_hbond_distance_HA
    _geom_hbond_distance_DA
    _geom_hbond_angle_DHA
    O2 H2 O1 3_767 0.84 1.90 2.7245(12) 168.2
    N1 H1 O2 2_746 0.88 1.91 2.7500(12) 157.8
_shelxl_version_number         .000002012
_iucr_refine_instructions_details
;
TITL JML-8 in P21/c #14
CELL 0.71073 8.29513 12.30698 10.73398 90 97.2072 90
ZERR 4 0.00033 0.00041 0.00036 0 0.0034 0
LATT 1
SYMM -X,0.5+Y,0.5-Z
SFAC C H N O
UNIT 52 52 4 8
EQIV $1 2-X,-0.5+Y,1.5-Z
EQIV $2 2-X,1-Y,2-Z
L.S. 50
PLAN  15
TEMP -100(2)
HTAB N1 O2_$1
HTAB O2 O1_$2
REM reset to P21/c #14
BOND $H
CONF
fmap 2
acta
OMIT 1 0 4
REM <HKL>C:/Documents%20and%20Settings/jjasinsk/Desktop/JML-8/olex2_JML-8-jpj/
REM JML-8.hkl</HKL>
WGHT    0.066200    0.206200
FVAR       6.27433
O1    4    0.839090    0.556659    0.935132    11.00000    0.04240    0.01991 =
         0.02846   -0.00473    0.00659    0.00361
O2    4    1.132525    0.518178    0.824237    11.00000    0.03864    0.02413 =
         0.02730    0.00056    0.00752   -0.00989
AFIX 147
H2    2    1.155167    0.493328    0.897220    11.00000   -1.50000
AFIX   0
N1    3    0.768908    0.214513    0.762384    11.00000    0.02669    0.01903 =
         0.02845   -0.00422    0.00462    0.00016
AFIX  43
H1    2    0.794534    0.160236    0.715246    11.00000   -1.20000
AFIX   0
C1    1    0.839794    0.312578    0.770834    11.00000    0.02479    0.01993 =
         0.02161   -0.00150    0.00331    0.00085
C2    1    0.984293    0.358214    0.719037    11.00000    0.02789    0.02286 =
         0.01972   -0.00194    0.00560   -0.00151
C3    1    0.980445    0.477195    0.770692    11.00000    0.03317    0.01895 =
         0.02100    0.00091    0.00510   -0.00194
AFIX  13
H3    2    0.939768    0.525426    0.698567    11.00000   -1.20000
AFIX   0
C4    1    0.852910    0.479263    0.864142    11.00000    0.03030    0.01835 =
         0.02010    0.00007    0.00229    0.00364
C5    1    0.768444    0.378770    0.852014    11.00000    0.02665    0.02101 =
         0.02277   -0.00085    0.00558    0.00215
C6    1    0.643346    0.315881    0.900391    11.00000    0.02327    0.02377 =
         0.02451    0.00197    0.00272    0.00224
C7    1    0.535647    0.332269    0.988514    11.00000    0.02649    0.03576 =
         0.02890    0.00191    0.00641    0.00460
AFIX  43
H7    2    0.529792    0.400562    1.028956    11.00000   -1.20000
AFIX   0
C8    1    0.437708    0.246897    1.015611    11.00000    0.02708    0.04736 =
         0.03638    0.00993    0.00904    0.00222
AFIX  43
H8    2    0.364989    0.256725    1.076366    11.00000   -1.20000
AFIX   0
C9    1    0.443128    0.146815    0.955942    11.00000    0.02825    0.03859 =
         0.04849    0.01360    0.00676   -0.00427
AFIX  43
H9    2    0.373904    0.089896    0.976752    11.00000   -1.20000
AFIX   0
C10   1    0.547222    0.128370    0.866888    11.00000    0.02932    0.02623 =
         0.04360    0.00515    0.00217   -0.00294
AFIX  43
H10   2    0.549805    0.060419    0.825196    11.00000   -1.20000
AFIX   0
C11   1    0.647423    0.213435    0.841315    11.00000    0.02324    0.02270 =
         0.02830    0.00225    0.00172    0.00127
C12   1    1.137070    0.297404    0.774453    11.00000    0.02763    0.02500 =
         0.04052   -0.00327    0.00616    0.00143
AFIX 137
H12A  2    1.233198    0.334265    0.750340    11.00000   -1.50000
H12B  2    1.133157    0.222768    0.742393    11.00000   -1.50000
H12C  2    1.142925    0.296145    0.866198    11.00000   -1.50000
AFIX   0
C13   1    0.967044    0.354812    0.575369    11.00000    0.04767    0.04078 =
         0.02168   -0.00503    0.00801   -0.00697
AFIX 137
H13A  2    0.866450    0.391655    0.541063    11.00000   -1.50000
H13B  2    0.963570    0.279038    0.547091    11.00000   -1.50000
H13C  2    1.060073    0.391563    0.546012    11.00000   -1.50000
AFIX   0
HKLF 4
REM  JML-8 in P21/c #14
REM R1 =  0.0476 for    2888 Fo > 4sig(Fo)  and  0.0660 for all    3753 data
REM    148 parameters refined using      0 restraints
END
WGHT      0.0662      0.2062
REM Highest difference peak  0.401,  deepest hole -0.252,  1-sigma level  0.048
Q1    1   0.9183  0.3294  0.7421  11.00000  0.05    0.40
Q2    1   0.6087  0.3212  0.9526  11.00000  0.05    0.37
Q3    1   0.8997  0.4868  0.8064  11.00000  0.05    0.34
Q4    1   0.7893  0.3530  0.7956  11.00000  0.05    0.32
Q5    1   0.9835  0.3569  0.6534  11.00000  0.05    0.31
Q6    1   0.8171  0.3476  0.8193  11.00000  0.05    0.30
Q7    1   0.5268  0.1357  0.9354  11.00000  0.05    0.29
Q8    1   0.7062  0.3547  0.8792  11.00000  0.05    0.29
Q9    1   0.5029  0.2815  1.0002  11.00000  0.05    0.27
Q10   1   0.6482  0.2631  0.8761  11.00000  0.05    0.27
Q11   1   1.0536  0.3259  0.7485  11.00000  0.05    0.26
Q12   1   0.8266  0.4222  0.8803  11.00000  0.05    0.25
Q13   1   0.9963  0.4177  0.7474  11.00000  0.05    0.24
Q14   1   0.5866  0.1746  0.8397  11.00000  0.05    0.23
Q15   1   0.6162  0.1601  0.8671  11.00000  0.05    0.23
REM The information below was added by Olex2.
REM
REM R1 = 0.0476 for 2888 Fo > 4sig(Fo) and 0.0660 for all 13836 data
REM n/a parameters refined using n/a restraints
REM Highest difference peak 0.40, deepest hole -0.25
REM Mean Shift 0, Max Shift 0.
REM +++ Tabular Listing of Refinement Information +++
REM R1_all = 0.0660
REM R1_gt = 0.0476
REM wR_ref = 0.1335
REM GOOF = 1.038
REM Shift_max = 0
REM Shift_mean = 0
REM Reflections_all = 13836
REM Reflections_gt = 2888
REM Parameters = n/a
REM Hole = 0.40
REM Peak = -0.25
REM Flack = n/a
;
