# Supplementary material for: Bruceolline J: 2-hy­droxy-3,3-dimethyl-2,3-di­hydro­cyclo­penta­[b]indol-1(4H)-one
Source: Acta Crystallogr Sect E Struct Rep Online. 2013 Jul 31;69(Pt 8):o1351–2. doi: 10.1107/S1600536813020527 (PMC3793830; doi:10.1107/S1600536813020527)
Supplement: Supplementary file 2 [file e-69-o1351-Isup2.hkl]

#
# h,k,l, Fc-squared, Fo-squared, sigma(Fo-squared), status flag
#
data_I
_shelx_refln_list_code          4
_shelx_F_calc_maximum      160.97
_exptl_crystal_F_000       456.00
_reflns_d_resolution_high  0.6524

loop_
 _space_group_symop_operation_xyz
 'x, y, z'
 '-x, y+1/2, -z+1/2'
 '-x, -y, -z'
 'x, -y-1/2, z-1/2'

_cell_length_a     8.2951
_cell_length_b    12.3070
_cell_length_c    10.7340
_cell_angle_alpha  90.000
_cell_angle_beta   97.207
_cell_angle_gamma  90.000

_shelx_F_squared_multiplier     1.000

loop_
 _refln_index_h
 _refln_index_k
 _refln_index_l
 _refln_F_squared_calc
 _refln_F_squared_meas
 _refln_F_squared_sigma
 _refln_observed_status
   2   0   0       1309.17       1288.21        10.93 o
   3   0   0       4025.30       3808.75        43.90 o
   4   0   0        221.42        220.11         3.90 o
   5   0   0        746.51        750.80         9.79 o
   6   0   0        712.59        725.21        16.57 o
   7   0   0        508.57        513.30        11.17 o
   8   0   0        111.52        106.18         6.48 o
   9   0   0        267.23        285.23        13.84 o
  10   0   0        646.86        696.78        24.46 o
  11   0   0          1.93          2.44         2.41 o
   2   1   0        176.06        183.73         1.88 o
   3   1   0        334.63        305.11         3.54 o
   4   1   0        141.71        147.73         2.10 o
   5   1   0         74.52         65.53         1.39 o
   6   1   0        644.75        668.55        11.46 o
   7   1   0         58.00         57.68         2.45 o
   8   1   0        154.60        159.46         5.17 o
   9   1   0        279.22        282.26         7.56 o
  10   1   0          3.22          3.12         2.77 o
  11   1   0          1.76          2.75         2.18 o
   1   2   0       6432.79       6202.22        90.70 o
   2   2   0         38.88         39.81         0.82 o
   3   2   0        431.26        409.50         4.41 o
   4   2   0        147.84        130.94         2.15 o
   5   2   0         70.68         66.38         1.72 o
   6   2   0        114.54        107.04         2.49 o
   7   2   0        218.63        231.66         5.74 o
   8   2   0          9.43          9.71         1.51 o
   9   2   0         88.38         88.63         4.12 o
  10   2   0         61.94         68.00         5.12 o
  11   2   0         18.37         15.33         2.99 o
   1   3   0         72.71         75.25         3.26 o
   2   3   0         54.82         68.52         2.07 o
   3   3   0        654.96        661.67        12.24 o
   4   3   0         32.38         35.46         1.28 o
   5   3   0        438.71        478.86         7.04 o
   6   3   0        214.60        219.79         4.70 o
   7   3   0          0.57          0.21         0.69 o
   8   3   0         19.25         18.73         2.21 o
   9   3   0          2.45          3.08         1.23 o
  10   3   0         69.43         78.47         4.18 o
  11   3   0         14.13         18.37         4.68 o
   0   4   0        229.61        214.69         4.41 o
   1   4   0       1017.12       1066.21        21.56 o
   2   4   0       1034.59       1057.89        16.38 o
   3   4   0        272.41        266.44         4.18 o
   4   4   0       1723.06       1839.81        19.45 o
   5   4   0         37.00         35.59         2.04 o
   6   4   0         79.60         86.12         2.61 o
   7   4   0         48.02         50.53         2.12 o
   8   4   0         63.90         68.66         3.90 o
   9   4   0         17.03         20.68         2.20 o
  10   4   0          3.03          3.93         1.33 o
  11   4   0         26.14         29.97         4.13 o
   1   5   0        396.03        477.18         6.36 o
   2   5   0          0.23          0.76         0.38 o
   3   5   0        146.10        157.53         3.24 o
   4   5   0        177.60        194.58         3.45 o
   5   5   0         73.83         71.11         2.16 o
   6   5   0          2.98          2.10         0.71 o
   7   5   0        207.17        210.86         6.68 o
   8   5   0          2.40          2.85         1.12 o
   9   5   0         17.86         14.37         1.85 o
  10   5   0          7.26          6.57         2.11 o
  11   5   0          0.01          0.14         2.03 o
   0   6   0       2590.88       3124.13        31.49 o
   1   6   0        558.10        624.64         8.83 o
   2   6   0        413.04        461.24         9.29 o
   3   6   0          9.49         11.28         0.97 o
   4   6   0          5.84          7.38         0.84 o
   5   6   0          0.41          0.67         0.54 o
   6   6   0        265.20        244.62         4.61 o
   7   6   0         88.54         89.36         3.79 o
   8   6   0         50.70         52.37         3.00 o
   9   6   0          0.59          1.43         1.96 o
  10   6   0         28.60         24.24         3.50 o
  11   6   0          2.77          3.51         2.03 o
   1   7   0        145.73        156.11         3.55 o
   2   7   0          8.65          8.03         1.04 o
   3   7   0        474.52        531.64         6.20 o
   4   7   0          0.32          0.24         0.59 o
   5   7   0         96.20         93.98         2.70 o
   6   7   0         19.43         19.59         1.53 o
   7   7   0         44.60         39.11         2.16 o
   8   7   0          8.47          7.82         1.40 o
   9   7   0         56.44         59.69         4.92 o
  10   7   0          2.06         -0.60         1.86 o
  11   7   0          0.20          0.18         2.42 o
   0   8   0         61.13         55.54         3.06 o
   1   8   0          0.39          0.68         0.63 o
   2   8   0        516.27        494.07         8.39 o
   3   8   0         51.87         53.51         1.57 o
   4   8   0        471.81        456.55         7.25 o
   5   8   0         15.19          9.97         1.04 o
   6   8   0        206.50        201.90         4.36 o
   7   8   0         52.16         54.92         2.51 o
   8   8   0          8.88          8.08         3.54 o
   9   8   0        113.05        122.90         7.14 o
  10   8   0          1.69          6.77         2.61 o
   1   9   0         21.19         25.39         1.66 o
   2   9   0        918.26        986.12        23.25 o
   3   9   0         46.86         45.12         1.54 o
   4   9   0         44.23         47.08         1.93 o
   5   9   0          2.39          2.36         0.70 o
   6   9   0         18.12         16.17         1.32 o
   7   9   0          1.15          1.03         0.97 o
   8   9   0        105.10         97.79         6.20 o
   9   9   0         68.88         87.47         6.24 o
  10   9   0         61.91         66.95         5.79 o
   0  10   0          0.03         -0.14         1.26 o
   1  10   0         22.42         21.33         1.59 o
   2  10   0        512.90        500.78        11.63 o
   3  10   0          9.15          9.42         0.82 o
   4  10   0        228.51        224.70         4.43 o
   5  10   0         30.18         34.14         1.75 o
   6  10   0          8.88          7.85         1.32 o
   7  10   0         60.64         53.90         3.11 o
   8  10   0        105.07        113.37         6.74 o
   9  10   0          6.30          6.37         2.57 o
  10  10   0          8.65         14.16         4.12 o
   1  11   0        714.18        741.46        10.73 o
   2  11   0         38.02         38.15         2.05 o
   3  11   0          7.12          5.53         0.76 o
   4  11   0        132.75        124.96         5.29 o
   5  11   0          7.66          4.89         1.47 o
   6  11   0          0.51         -1.17         1.17 o
   7  11   0          0.02          0.65         1.19 o
   8  11   0          0.04          3.15         1.89 o
   9  11   0         27.81         34.06         4.35 o
  10  11   0         20.94         29.82         5.37 o
   0  12   0        297.75        318.44        17.89 o
   1  12   0         53.52         45.11         2.42 o
   2  12   0        103.36        105.89         3.06 o
   3  12   0          2.37          1.80         0.87 o
   4  12   0          5.86          8.68         1.85 o
   5  12   0         20.50         17.68         2.43 o
   6  12   0          0.06         -0.75         1.31 o
   7  12   0         14.81         15.45         2.18 o
   8  12   0         26.75         34.00         4.05 o
   9  12   0         12.65         12.78         3.94 o
   1  13   0         42.62         45.39         3.28 o
   2  13   0        349.28        350.20         8.63 o
   3  13   0         86.30        103.46         5.06 o
   4  13   0         29.52         34.26         3.15 o
   5  13   0        310.49        294.92        11.41 o
   6  13   0        128.38        134.21         5.14 o
   7  13   0         11.63         11.41         2.34 o
   8  13   0         77.06         83.19         6.24 o
   9  13   0         15.37         21.58         4.61 o
   0  14   0         44.37         48.97         6.98 o
   1  14   0         15.08         18.60         2.28 o
   2  14   0          0.53          1.57         0.92 o
   3  14   0         11.91         13.11         2.08 o
   4  14   0         20.65         25.11         2.80 o
   5  14   0          6.59          6.52         1.85 o
   6  14   0          0.47         -0.37         1.33 o
   7  14   0          0.00         -2.63         2.94 o
   8  14   0          4.37          7.01         3.08 o
   1  15   0         38.48         40.29         3.13 o
   2  15   0         78.52         77.32         6.21 o
   3  15   0          6.61         10.08         2.13 o
   4  15   0          4.41          0.45         1.48 o
   5  15   0          4.22          5.03         1.82 o
   6  15   0          1.85          1.01         1.28 o
   0  16   0          4.82          4.28         3.20 o
   1  16   0         10.76         12.71         3.23 o
   2  16   0         10.85          8.82         2.80 o
   3  16   0         53.40         64.88        11.08 o
   4  16   0         16.24         18.43         3.57 o
   5  16   0          0.07          2.59         2.29 o
   6  16   0          2.20         -1.16         2.19 o
   1  17   0         22.82         27.44         4.30 o
   2  17   0         53.09         77.08         7.01 o
   3  17   0         20.22         18.22         3.64 o
   4  17   0          2.01          1.85         2.36 o
   1  18   0         34.23         35.24         4.92 o
 -12   1   1          5.39          7.23         3.58 o
 -11   1   1          7.43          6.45         2.36 o
 -10   1   1          1.67          2.42         2.00 o
  -9   1   1          0.00          1.66         1.18 o
  -8   1   1        277.52        260.56         6.67 o
  -7   1   1        197.67        200.68         5.73 o
  -6   1   1        939.71        898.50        17.88 o
  -5   1   1         14.04         13.20         0.65 o
  -4   1   1        223.79        204.39         2.69 o
  -3   1   1       2070.54       2058.78        21.91 o
  -2   1   1        826.33        796.80         9.54 o
  -1   1   1       1419.65       1421.95        17.25 o
   1   1   1        256.03        241.88         4.06 o
   2   1   1       2475.26       2564.93        17.24 o
   3   1   1       1340.84       1314.96         9.25 o
   4   1   1        730.74        769.36         8.37 o
   5   1   1         54.12         55.97         1.88 o
   6   1   1          5.73          5.35         0.89 o
   7   1   1         35.17         36.38         2.30 o
   8   1   1          4.17          6.73         1.91 o
   9   1   1         58.98         68.88         7.36 o
  10   1   1         16.72         24.17         3.52 o
  11   1   1          6.52          6.34         7.90 o
 -12   2   1          7.78          8.85         3.90 o
 -11   2   1          2.04          3.08         2.83 o
 -10   2   1          1.06         -0.24         1.42 o
  -9   2   1         13.73         12.56         1.95 o
  -8   2   1        373.12        366.99         7.96 o
  -7   2   1         71.94         63.63         2.55 o
  -6   2   1        302.05        290.84         4.51 o
  -5   2   1          4.19          6.66         0.50 o
  -4   2   1        336.20        402.31         4.68 o
  -3   2   1        271.85        276.71         3.10 o
  -2   2   1       1306.54       1259.31        12.48 o
  -1   2   1       2648.02       2606.22        35.42 o
   0   2   1       1340.04       1357.55        13.74 o
   1   2   1       4862.19       4928.73        38.92 o
   2   2   1        790.72        844.22         7.06 o
   3   2   1        337.40        349.15         3.91 o
   4   2   1         14.23         11.53         1.17 o
   5   2   1        374.32        392.36         5.64 o
   6   2   1         35.97         32.60         1.59 o
   7   2   1          1.68         -1.04         1.04 o
   8   2   1          2.77          2.24         1.32 o
   9   2   1          0.63          1.27         2.45 o
  10   2   1          0.00         -1.76         1.76 o
  11   2   1         13.00         17.08         4.71 o
 -11   3   1          1.87         -0.24         1.56 o
 -10   3   1          2.18          2.04         1.62 o
  -9   3   1          1.07         -0.31         1.23 o
  -8   3   1         49.11         44.40         2.72 o
  -7   3   1        227.98        222.29         3.90 o
  -6   3   1         19.39         17.94         1.30 o
  -5   3   1        147.31        139.54         2.98 o
  -4   3   1        132.52        124.10         2.63 o
  -3   3   1        350.47        341.85         4.72 o
  -2   3   1        136.84        139.87         3.75 o
  -1   3   1       1552.62       1461.84        18.70 o
   0   3   1       2081.52       2139.54        15.66 o
   1   3   1       1077.67       1182.56        19.57 o
   2   3   1        501.50        521.64         4.49 o
   3   3   1          4.82          7.39         0.55 o
   4   3   1         28.31         28.93         1.25 o
   5   3   1          0.02         -0.59         0.59 o
   6   3   1         13.74         14.46         1.12 o
   7   3   1        241.16        243.90         4.89 o
   8   3   1          0.04         -0.43         0.93 o
   9   3   1          0.03         -1.21         3.23 o
  10   3   1         13.68         16.90         2.77 o
  11   3   1          1.89         -0.53         2.48 o
 -11   4   1          4.67          7.54         1.75 o
 -10   4   1          7.34          5.79         2.19 o
  -9   4   1         54.24         57.60         3.90 o
  -8   4   1         21.06         21.25         2.31 o
  -7   4   1         27.66         25.17         1.60 o
  -6   4   1        395.50        390.27         6.05 o
  -5   4   1         11.31         14.47         1.03 o
  -4   4   1         23.69         23.62         1.15 o
  -3   4   1        830.73        875.71         9.37 o
  -2   4   1        222.10        236.31         4.40 o
  -1   4   1         89.97        101.06         2.36 o
   0   4   1        749.83        895.78        17.24 o
   1   4   1       1471.74       1682.71        12.50 o
   2   4   1          2.72          4.76         0.49 o
   3   4   1        223.21        221.71         2.69 o
   4   4   1       1912.36       1981.11        13.90 o
   5   4   1         54.09         54.37         1.80 o
   6   4   1         42.71         38.32         1.66 o
   7   4   1        376.56        376.23         8.67 o
   8   4   1          2.17          1.31         0.71 o
   9   4   1         25.21         30.67         2.87 o
  10   4   1         49.45         52.41         4.86 o
  11   4   1          3.02          3.03         1.77 o
 -11   5   1          1.80          1.03         1.99 o
 -10   5   1        134.69        153.69         6.76 o
  -9   5   1         20.89         22.23         2.25 o
  -8   5   1         85.21         88.34         3.89 o
  -7   5   1        383.03        382.12         7.41 o
  -6   5   1         35.94         36.11         1.67 o
  -5   5   1         13.47         19.73         1.20 o
  -4   5   1         93.56         98.79         2.42 o
  -3   5   1         11.23         21.24         1.44 o
  -2   5   1          0.84          4.18         2.93 o
  -1   5   1        831.85        948.34        28.11 o
   0   5   1        881.52       1027.84         9.18 o
   1   5   1        951.09        980.93         8.72 o
   2   5   1        704.87        745.19        16.86 o
   3   5   1        571.22        635.57         8.29 o
   4   5   1        166.67        159.59         3.06 o
   5   5   1         31.57         28.18         1.08 o
   6   5   1         55.96         62.66         2.34 o
   7   5   1         49.48         50.83         2.29 o
   8   5   1         40.60         34.59         2.01 o
   9   5   1         11.51         12.24         3.64 o
  10   5   1         14.53         11.88         2.72 o
  11   5   1          4.59          1.17         1.73 o
 -11   6   1          0.03         -2.18         2.18 o
 -10   6   1          5.90          4.01         2.02 o
  -9   6   1         75.09         79.41         5.45 o
  -8   6   1         75.71         73.45         3.60 o
  -7   6   1        156.50        155.37         3.97 o
  -6   6   1        119.19        120.39         3.14 o
  -5   6   1         76.73         71.76         2.28 o
  -4   6   1        526.93        535.38         6.81 o
  -3   6   1        493.26        571.76         8.96 o
  -2   6   1        468.24        524.63        10.24 o
  -1   6   1         10.70         13.08         0.93 o
   0   6   1        223.33        295.78         4.08 o
   1   6   1        371.89        435.39         5.20 o
   2   6   1        329.28        338.90         4.70 o
   3   6   1          0.77          0.94         0.55 o
   4   6   1         25.12         30.11         1.49 o
   5   6   1         14.96         12.91         1.03 o
   6   6   1         47.48         49.85         2.15 o
   7   6   1        248.84        235.19         5.10 o
   8   6   1         10.99         12.30         1.33 o
   9   6   1         17.15         17.36         2.91 o
  10   6   1          6.10          7.11         2.33 o
  11   6   1         27.31         33.42         8.58 o
 -11   7   1          1.21          2.98         2.35 o
 -10   7   1         95.88         94.22         6.44 o
  -9   7   1         88.69         95.04         6.08 o
  -8   7   1         15.21         16.18         1.84 o
  -7   7   1         61.78         56.53         2.33 o
  -6   7   1        124.65        105.11         3.02 o
  -5   7   1         38.71         41.95         1.84 o
  -4   7   1         26.04         27.81         1.64 o
  -3   7   1          5.36          4.53         0.58 o
  -2   7   1        239.13        266.26         5.76 o
  -1   7   1        147.28        192.74         5.55 o
   0   7   1        127.57        161.38         3.05 o
   1   7   1        354.70        397.05         7.35 o
   2   7   1        111.82        138.91         2.90 o
   3   7   1         74.44         87.93         3.65 o
   4   7   1        130.04        145.94         3.42 o
   5   7   1        208.32        215.60         4.12 o
   6   7   1        205.42        198.99         4.85 o
   7   7   1         18.22         14.36         1.32 o
   8   7   1         51.93         44.92         4.17 o
   9   7   1         52.96         56.58         4.93 o
  10   7   1         56.62         71.65         5.76 o
 -11   8   1         10.20         12.43         3.86 o
 -10   8   1          1.17          6.66         2.25 o
  -9   8   1          1.39          3.86         2.72 o
  -8   8   1         78.32         72.63         5.50 o
  -7   8   1         33.71         35.43         1.93 o
  -6   8   1        232.55        232.44         4.77 o
  -5   8   1        317.82        268.73         4.98 o
  -4   8   1        546.59        533.72         8.61 o
  -3   8   1        144.82        137.67         2.63 o
  -2   8   1         34.35         25.10         1.05 o
  -1   8   1         20.24         10.66         1.33 o
   0   8   1        331.06        430.96         6.70 o
   1   8   1        244.89        294.76         5.29 o
   2   8   1          1.55          3.09         0.49 o
   3   8   1        869.29        874.01         9.47 o
   4   8   1        100.15        106.68         2.99 o
   5   8   1        103.13         95.83         2.72 o
   6   8   1          8.47         14.49         1.51 o
   7   8   1         11.49         10.67         1.72 o
   8   8   1          0.08          0.93         1.74 o
   9   8   1         55.04         63.15         5.37 o
  10   8   1          1.91          7.15         2.64 o
 -10   9   1         11.46         15.85         3.27 o
  -9   9   1         21.21         26.36         3.61 o
  -8   9   1         12.69         12.81         2.10 o
  -7   9   1          0.01         -0.30         0.82 o
  -6   9   1         27.33         23.03         1.57 o
  -5   9   1         89.54         78.13         2.67 o
  -4   9   1        116.57        110.00         2.86 o
  -3   9   1          1.11          0.23         0.62 o
  -2   9   1         20.80         19.97         1.52 o
  -1   9   1         93.26        100.95         4.87 o
   0   9   1        180.22        205.39         4.54 o
   1   9   1        673.35        728.87        11.10 o
   2   9   1          1.21          3.28         0.80 o
   3   9   1         79.44         67.84         2.35 o
   4   9   1          0.00         -0.26         0.63 o
   5   9   1         57.29         56.81         3.38 o
   6   9   1         70.01         70.72         3.78 o
   7   9   1         22.26         24.05         2.74 o
   8   9   1          0.84          1.98         1.87 o
   9   9   1         36.02         40.42         4.57 o
  10   9   1         11.79         19.56         3.48 o
 -10  10   1          0.66          2.87         2.64 o
  -9  10   1          0.06          1.14         3.87 o
  -8  10   1         29.27         32.66         3.17 o
  -7  10   1        106.14        100.53         4.09 o
  -6  10   1         14.30         11.06         1.30 o
  -5  10   1         99.58         96.49         3.06 o
  -4  10   1        224.51        203.07         5.01 o
  -3  10   1        172.79        160.20         3.15 o
  -2  10   1         92.10         87.87         3.20 o
  -1  10   1        101.55         95.43         3.15 o
   0  10   1         59.52         75.44         3.18 o
   1  10   1        291.20        276.51         5.76 o
   2  10   1        593.31        592.76        12.55 o
   3  10   1          3.89          4.33         0.50 o
   4  10   1         59.31         58.11         2.83 o
   5  10   1          3.09          5.87         1.56 o
   6  10   1          0.31         -0.80         1.12 o
   7  10   1          0.27         -1.05         1.11 o
   8  10   1         61.04         64.79         5.37 o
   9  10   1         13.67         16.02         3.31 o
  10  10   1         64.08         78.29         8.37 o
 -10  11   1         48.82         58.75         6.95 o
  -9  11   1         24.24         25.03         3.56 o
  -8  11   1         35.41         35.92         3.32 o
  -7  11   1          0.66          1.59         1.09 o
  -6  11   1          2.00         -0.28         1.22 o
  -5  11   1         23.55         21.80         1.73 o
  -4  11   1          5.74          6.45         1.07 o
  -3  11   1         20.78         21.48         1.44 o
  -2  11   1         25.36         27.09         1.99 o
  -1  11   1         10.53         13.06         1.30 o
   0  11   1        187.98        211.90         5.07 o
   1  11   1        225.92        215.25         4.58 o
   2  11   1        325.03        331.37         5.71 o
   3  11   1         23.90         21.67         1.44 o
   4  11   1         11.71          9.36         1.36 o
   5  11   1         14.61         17.73         2.19 o
   6  11   1          4.86          6.43         1.63 o
   7  11   1          0.11         -1.18         1.29 o
   8  11   1         23.60         23.80         3.57 o
   9  11   1          5.30          3.92         4.59 o
  -9  12   1         67.20         74.88         7.58 o
  -8  12   1          7.18          9.49         2.36 o
  -7  12   1          8.26          9.49         2.02 o
  -6  12   1          8.88          7.22         1.51 o
  -5  12   1        206.24        203.55         5.92 o
  -4  12   1         26.74         30.56         2.84 o
  -3  12   1        111.36        104.73         4.29 o
  -2  12   1        298.15        288.06        20.99 o
  -1  12   1        202.85        214.73         5.24 o
   0  12   1        244.87        256.35         5.81 o
   1  12   1        144.24        142.10         3.49 o
   2  12   1          4.10          5.07         1.19 o
   3  12   1         12.47          8.99         1.01 o
   4  12   1          9.90         12.45         2.03 o
   5  12   1         29.89         32.51         3.02 o
   6  12   1         67.67         67.65         4.15 o
   7  12   1          7.51          2.65         1.90 o
   8  12   1          6.62          8.47         2.65 o
   9  12   1         23.60         29.82         5.42 o
  -8  13   1          0.06         -2.80         3.84 o
  -7  13   1          1.55          0.08         1.43 o
  -6  13   1         28.37         24.11         2.93 o
  -5  13   1          0.17          0.85         1.41 o
  -4  13   1         10.38          8.06         1.88 o
  -3  13   1         12.17          9.09         2.34 o
  -2  13   1          0.12          1.17         2.09 o
  -1  13   1         70.53         72.01         4.13 o
   0  13   1         83.24         86.78         4.70 o
   1  13   1         38.65         35.06         1.87 o
   2  13   1          5.53          4.06         1.06 o
   3  13   1         73.53         77.88         4.37 o
   4  13   1          7.09          4.68         1.60 o
   5  13   1         51.30         45.85         3.62 o
   6  13   1         14.40         13.51         2.26 o
   7  13   1          1.02         -0.12         1.84 o
   8  13   1          3.49          5.53         3.18 o
  -7  14   1         11.75         14.76         3.18 o
  -6  14   1         91.61        100.69         4.55 o
  -5  14   1         19.43         15.35         2.43 o
  -4  14   1        177.31        174.86         9.27 o
  -3  14   1          6.30          3.75         1.55 o
  -2  14   1          6.88          4.48         2.13 o
  -1  14   1         63.74         58.44         3.91 o
   0  14   1          7.42          3.48         1.38 o
   1  14   1         15.43         16.85         2.25 o
   2  14   1        191.30        205.12        10.31 o
   3  14   1        162.41        171.97         9.39 o
   4  14   1          4.28          4.88         1.69 o
   5  14   1          0.03         -1.52         1.52 o
   6  14   1         36.13         38.67         3.51 o
   7  14   1         33.36         31.93         3.16 o
   8  14   1          0.07          4.31         2.98 o
  -7  15   1          0.19         -3.19         3.19 o
  -6  15   1          5.95          4.02         1.75 o
  -5  15   1          6.81          7.28         2.03 o
  -4  15   1          1.80          3.76         1.61 o
  -3  15   1          6.37          5.71         1.83 o
  -2  15   1         28.66         31.76         3.22 o
  -1  15   1          5.87          9.84         4.30 o
   0  15   1          9.70         11.51         1.74 o
   1  15   1         25.47         28.36         3.23 o
   2  15   1         43.00         54.90         5.44 o
   3  15   1          3.33          3.41         2.26 o
   4  15   1         20.89         17.77         3.59 o
   5  15   1          0.09          1.59         1.95 o
   6  15   1          7.19          4.19         2.12 o
   7  15   1          1.09         -0.55         2.08 o
  -6  16   1         52.47         51.44         5.12 o
  -5  16   1         46.87         48.66         4.10 o
  -4  16   1         17.80         17.95         3.65 o
  -3  16   1          5.34          2.10         3.63 o
  -2  16   1          0.45          1.99         2.19 o
  -1  16   1         53.40         63.92         4.75 o
   0  16   1          9.74         11.97         1.95 o
   1  16   1         99.90        117.89         7.97 o
   2  16   1        123.70        138.19         8.75 o
   3  16   1          5.58          7.84         2.82 o
   4  16   1          1.06          3.49         2.80 o
   5  16   1          2.62         -0.54         2.41 o
   6  16   1          3.91          1.66         1.80 o
  -4  17   1          2.12         -0.30         2.56 o
  -3  17   1          7.16          3.48         2.19 o
  -2  17   1          1.27          0.41         1.66 o
  -1  17   1         46.49         46.61         3.29 o
   0  17   1         55.30         57.02         3.68 o
   1  17   1         72.28         86.00         6.95 o
   2  17   1          7.62          5.98         4.93 o
   3  17   1          9.10         13.93         8.90 o
  -2  18   1         43.56         33.50         4.98 o
  -1  18   1         26.24         23.22         4.10 o
 -12   0   2          9.64         16.57         4.59 o
 -11   0   2          0.85         -2.14         2.36 o
 -10   0   2         54.35         60.28         4.47 o
  -9   0   2         50.86         44.56         3.55 o
  -8   0   2       1130.12       1107.11        24.18 o
  -7   0   2          8.23          8.44         1.51 o
  -6   0   2         14.55         10.86         1.48 o
  -5   0   2        479.87        554.93        15.46 o
  -4   0   2        591.01        615.81        13.80 o
  -3   0   2        240.19        258.31         7.62 o
  -2   0   2        194.53        199.99         2.42 o
  -1   0   2       1981.53       1855.34        15.39 o
   0   0   2       1618.88       1579.63        19.06 o
   1   0   2      25910.21      25401.85       393.50 o
   2   0   2       6489.08       6584.64        74.43 o
   3   0   2          7.16          5.38         0.85 o
   4   0   2        265.60        300.63         6.44 o
   5   0   2          5.62          5.80         1.65 o
   6   0   2        277.17        289.53        11.37 o
   7   0   2         42.53         40.19         4.58 o
   8   0   2         89.55         89.70         7.32 o
   9   0   2         83.47         75.56         7.39 o
  10   0   2          4.66         12.05         4.23 o
  11   0   2        212.22        250.53        15.19 o
 -12   1   2          4.21          4.43         3.29 o
 -11   1   2         11.90         10.69         2.84 o
 -10   1   2         15.33         14.26         2.03 o
  -9   1   2         25.91         21.04         1.83 o
  -8   1   2         21.20         17.86         1.93 o
  -7   1   2         58.81         49.65         2.22 o
  -6   1   2         74.36         79.93         2.36 o
  -5   1   2        129.77        148.19         3.31 o
  -4   1   2       1308.28       1344.79        10.52 o
  -3   1   2        173.72        166.77         3.65 o
  -2   1   2       1033.21       1033.02         7.58 o
  -1   1   2        111.25        124.02         1.50 o
   0   1   2       2935.84       2990.61        19.70 o
   1   1   2       8464.43       8064.17       160.03 o
   2   1   2        119.81        149.07         2.35 o
   3   1   2          8.70          6.75         0.66 o
   4   1   2         91.58         90.29         2.74 o
   5   1   2        108.00        102.12         3.23 o
   6   1   2         38.43         33.15         2.73 o
   7   1   2        106.57        111.85         6.38 o
   8   1   2          3.37          3.54         1.56 o
   9   1   2         69.81         74.91         5.11 o
  10   1   2        202.41        231.06        11.80 o
  11   1   2         86.08         95.64         6.74 o
 -12   2   2          0.25          1.35         1.59 o
 -11   2   2         11.25         10.06         2.16 o
 -10   2   2          0.26         -1.11         1.15 o
  -9   2   2         76.94         74.68         3.23 o
  -8   2   2        308.90        288.56         6.08 o
  -7   2   2          4.22          3.35         0.59 o
  -6   2   2          3.12          1.65         0.37 o
  -5   2   2        114.04        121.31         2.86 o
  -4   2   2        444.08        451.84         6.42 o
  -3   2   2        937.12        959.04         8.46 o
  -2   2   2        967.02        951.17         9.41 o
  -1   2   2        139.28        140.81         1.63 o
   0   2   2          0.26          0.64         0.17 o
   1   2   2       1315.66       1379.48        10.78 o
   2   2   2       8649.14       8719.29        78.11 o
   3   2   2        196.81        205.70         3.65 o
   4   2   2          4.32          3.56         0.74 o
   5   2   2         13.79         15.19         1.30 o
   6   2   2         80.31         86.16         3.24 o
   7   2   2        124.30        123.13         5.16 o
   8   2   2         34.42         39.82         3.47 o
   9   2   2          5.99          5.64         2.06 o
  10   2   2          5.99          7.16         2.36 o
  11   2   2         23.44         26.84         3.79 o
 -12   3   2          1.99          6.96         3.58 o
 -11   3   2          8.95          7.28         2.38 o
 -10   3   2          0.22         -1.17         1.44 o
  -9   3   2         78.97         73.05         3.60 o
  -8   3   2          4.85          4.02         1.08 o
  -7   3   2         22.32         21.03         1.66 o
  -6   3   2        381.85        364.20         4.85 o
  -5   3   2        173.02        167.10         3.19 o
  -4   3   2        685.35        766.02        11.07 o
  -3   3   2         26.72         22.70         0.95 o
  -2   3   2       1443.24       1448.32        18.16 o
  -1   3   2        555.81        541.28         6.39 o
   0   3   2        228.00        239.09         2.21 o
   1   3   2        732.70        821.39        11.38 o
   2   3   2        312.92        336.24         7.23 o
   3   3   2        264.56        291.23         3.45 o
   4   3   2        266.63        272.65         4.81 o
   5   3   2        194.61        187.37         4.04 o
   6   3   2         79.68         86.67         3.45 o
   7   3   2          0.20          0.87         1.87 o
   8   3   2        116.85        135.20         6.44 o
   9   3   2          0.07         -0.16         1.66 o
  10   3   2          0.65          2.39         1.66 o
  11   3   2         20.14         18.94         2.74 o
 -12   4   2         41.01         59.82         7.58 o
 -11   4   2          2.10          1.09         1.38 o
 -10   4   2         14.30         12.80         1.97 o
  -9   4   2          0.32          0.99         1.23 o
  -8   4   2          7.16          6.27         1.26 o
  -7   4   2         62.57         57.16         1.85 o
  -6   4   2         37.45         39.26         1.55 o
  -5   4   2          0.31          0.54         0.42 o
  -4   4   2        239.67        271.57         3.80 o
  -3   4   2        311.20        349.34         3.92 o
  -2   4   2        149.47        132.07         3.19 o
  -1   4   2        427.00        440.59         4.71 o
   0   4   2       1520.42       1563.23         8.95 o
   1   4   2         67.74         60.26         2.54 o
   2   4   2         32.25         37.22         1.89 o
   3   4   2          0.99          0.79         0.40 o
   4   4   2         29.23         30.02         1.04 o
   5   4   2        113.57        126.06         3.69 o
   6   4   2        117.03        119.94         2.96 o
   7   4   2         39.84         41.99         2.32 o
   8   4   2        134.53        142.20         4.42 o
   9   4   2          3.97          4.89         1.73 o
  10   4   2         17.41         18.32         2.53 o
  11   4   2          8.02          5.75         4.09 o
 -11   5   2          6.16          4.86         1.53 o
 -10   5   2         21.48         26.88         2.61 o
  -9   5   2          0.00         -0.25         1.11 o
  -8   5   2          1.87          1.99         0.97 o
  -7   5   2          2.60          2.80         0.88 o
  -6   5   2          4.13          6.45         0.73 o
  -5   5   2          9.57         13.19         0.92 o
  -4   5   2          0.02          0.07         0.38 o
  -3   5   2       1298.10       1349.20        13.24 o
  -2   5   2        186.29        196.38         5.54 o
  -1   5   2       2139.22       2467.55        19.53 o
   0   5   2        551.65        646.95         5.70 o
   1   5   2          0.15          0.67         0.22 o
   2   5   2         32.41         47.86         2.79 o
   3   5   2        311.09        353.77         8.19 o
   4   5   2        223.86        201.37         4.99 o
   5   5   2          3.14          1.20         0.56 o
   6   5   2         45.34         43.08         1.78 o
   7   5   2         22.17         24.86         1.85 o
   8   5   2         26.49         23.81         2.24 o
   9   5   2         60.11         60.45         4.96 o
  10   5   2         14.56         18.97         3.30 o
  11   5   2          2.95          1.94         2.09 o
 -11   6   2          1.86          1.04         1.84 o
 -10   6   2         15.74         19.66         2.73 o
  -9   6   2         14.91         14.07         1.83 o
  -8   6   2         34.59         31.41         2.20 o
  -7   6   2        193.30        195.38         4.20 o
  -6   6   2         44.44         39.28         1.82 o
  -5   6   2        133.47        124.12         4.04 o
  -4   6   2        217.01        225.77         3.73 o
  -3   6   2          1.40          1.56         0.38 o
  -2   6   2        137.22        146.72         9.79 o
  -1   6   2       1427.96       1432.36        12.37 o
   0   6   2        617.03        667.29        11.93 o
   1   6   2        456.78        565.13         5.04 o
   2   6   2        184.82        175.57         2.99 o
   3   6   2        101.08         89.51         2.60 o
   4   6   2         35.28         39.58         1.62 o
   5   6   2          6.29          4.91         0.77 o
   6   6   2        104.94         90.55         2.85 o
   7   6   2        126.94        109.83         4.14 o
   8   6   2          0.20          0.92         1.01 o
   9   6   2          1.25          1.69         1.66 o
  10   6   2          9.34         10.89         2.84 o
  11   6   2          5.17          8.07         4.13 o
 -11   7   2          2.95         -1.91         2.81 o
 -10   7   2          6.42          8.26         2.41 o
  -9   7   2         12.47         11.52         1.72 o
  -8   7   2        128.21        122.61         4.23 o
  -7   7   2          0.25          0.94         0.72 o
  -6   7   2        110.64         93.11         2.81 o
  -5   7   2        173.67        156.80         3.56 o
  -4   7   2         46.20         45.42         1.60 o
  -3   7   2         79.82         76.43         1.67 o
  -2   7   2        883.19        987.90        14.12 o
  -1   7   2          3.05          3.19         0.58 o
   0   7   2          0.03          2.68         0.37 o
   1   7   2        105.50        107.52         1.82 o
   2   7   2        355.63        372.26         3.96 o
   3   7   2        188.36        163.15         5.96 o
   4   7   2         91.01         89.91         2.54 o
   5   7   2        176.35        183.65         3.86 o
   6   7   2         16.45         14.85         1.22 o
   7   7   2          5.73          5.09         1.29 o
   8   7   2         72.65         73.61         4.03 o
   9   7   2         10.56          9.22         2.42 o
  10   7   2          5.21          0.62         1.83 o
 -11   8   2          0.01         -2.50         2.50 o
 -10   8   2          0.05          1.64         1.99 o
  -9   8   2          9.41         13.22         2.57 o
  -8   8   2         89.94         93.54         3.78 o
  -7   8   2          1.05          1.58         0.91 o
  -6   8   2        114.08        119.23         3.34 o
  -5   8   2        235.38        225.58         4.52 o
  -4   8   2        112.88         96.28         3.09 o
  -3   8   2        198.01        180.38         3.49 o
  -2   8   2         51.04         44.44         1.33 o
  -1   8   2        262.84        234.96         3.63 o
   0   8   2          2.58          2.44         0.53 o
   1   8   2          0.00          1.25         0.43 o
   2   8   2          3.11          3.28         0.46 o
   3   8   2          0.84          1.01         0.56 o
   4   8   2          0.07          0.62         0.93 o
   5   8   2        274.56        264.24         8.70 o
   6   8   2          0.49          0.43         1.37 o
   7   8   2         45.17         47.46         3.31 o
   8   8   2          1.49          1.60         1.73 o
   9   8   2          3.18          7.31         2.62 o
  10   8   2         37.19         41.49         5.08 o
 -11   9   2          4.30          7.13         2.88 o
 -10   9   2         35.17         43.57         4.64 o
  -9   9   2         31.90         34.66         3.35 o
  -8   9   2         10.61          8.59         1.99 o
  -7   9   2         47.81         39.89         2.12 o
  -6   9   2        168.22        154.32         4.38 o
  -5   9   2         24.67         18.48         1.39 o
  -4   9   2         45.84         40.54         1.53 o
  -3   9   2          8.81          7.22         0.95 o
  -2   9   2          0.01         -0.32         0.32 o
  -1   9   2          7.71          7.89         0.90 o
   0   9   2         46.91         46.58         2.50 o
   1   9   2        149.38        178.53         3.78 o
   2   9   2          0.21          0.61         0.41 o
   3   9   2        693.51        666.21        11.50 o
   4   9   2        133.89        130.91         6.25 o
   5   9   2         26.10         28.65         3.11 o
   6   9   2          1.05         -0.30         1.06 o
   7   9   2          3.43          5.23         1.45 o
   8   9   2         42.73         51.38         3.62 o
   9   9   2         13.06         18.43         3.34 o
  10   9   2         40.52         44.00         4.91 o
 -10  10   2        103.06        115.39         9.33 o
  -9  10   2          2.06          2.92         1.63 o
  -8  10   2          0.21          2.38         1.63 o
  -7  10   2         51.55         57.14         3.69 o
  -6  10   2         56.69         56.45         2.97 o
  -5  10   2          5.08          5.75         0.95 o
  -4  10   2        239.27        231.67         8.72 o
  -3  10   2        441.57        452.27        12.03 o
  -2  10   2         34.67         29.12         1.52 o
  -1  10   2          2.48          1.21         1.20 o
   0  10   2        823.26        855.51        13.20 o
   1  10   2          0.28          1.31         0.78 o
   2  10   2        195.89        192.05         4.13 o
   3  10   2        312.12        283.05         6.76 o
   4  10   2          0.00          1.30         0.96 o
   5  10   2         24.69         23.32         2.99 o
   6  10   2         79.13         68.06         4.98 o
   7  10   2         46.65         49.21         3.53 o
   8  10   2         30.88         32.40         4.01 o
   9  10   2         14.74         15.91         3.13 o
  -9  11   2         30.49         34.50         3.45 o
  -8  11   2          1.45          1.80         2.36 o
  -7  11   2          0.02          0.50         1.60 o
  -6  11   2        135.24        115.49         4.31 o
  -5  11   2        134.30        123.17         3.63 o
  -4  11   2         16.11         15.33         1.63 o
  -3  11   2         47.97         43.58         5.76 o
  -2  11   2          6.81          5.46         1.84 o
  -1  11   2         66.46         76.84         2.86 o
   0  11   2        427.65        447.24         6.94 o
   1  11   2          2.57          1.18         0.71 o
   2  11   2         37.12         27.74         1.65 o
   3  11   2         15.62         15.39         1.73 o
   4  11   2         11.88          6.44         1.67 o
   5  11   2          5.39          1.79         1.95 o
   6  11   2          0.37         -0.33         1.28 o
   7  11   2          0.35         -0.01         1.24 o
   8  11   2         30.67         33.91         6.08 o
   9  11   2         11.27         10.28         2.95 o
  -8  12   2         35.99         44.96         5.11 o
  -7  12   2          0.60          1.11         2.01 o
  -6  12   2         21.24         22.26         2.13 o
  -5  12   2          0.02         -1.05         1.05 o
  -4  12   2         94.38         84.83         3.54 o
  -3  12   2          0.23         -0.37         1.66 o
  -2  12   2         14.26          7.78         2.04 o
  -1  12   2        191.76        199.33         6.85 o
   0  12   2        298.00        292.85         6.12 o
   1  12   2         20.91         15.64         1.71 o
   2  12   2          0.04          0.29         0.68 o
   3  12   2         21.52         21.32         1.90 o
   4  12   2          1.02          0.80         1.29 o
   5  12   2         11.80         10.57         2.42 o
   6  12   2          0.10         -0.67         1.99 o
   7  12   2          0.90          0.87         1.39 o
   8  12   2          0.47          2.00         1.90 o
  -8  13   2         44.61         48.75         5.50 o
  -7  13   2          3.89          2.89         2.10 o
  -6  13   2          6.72          6.03         1.72 o
  -5  13   2          1.69          0.73         1.19 o
  -4  13   2          4.38          3.53         1.63 o
  -3  13   2         61.69         67.79         3.71 o
  -2  13   2         44.70         51.86         4.37 o
  -1  13   2         35.37         36.56         2.73 o
   0  13   2          0.65          1.00         0.95 o
   1  13   2        179.51        195.78         6.32 o
   2  13   2         33.36         32.00         1.93 o
   3  13   2         33.73         33.24         3.00 o
   4  13   2         16.30         18.61         3.51 o
   5  13   2         53.24         51.69         4.84 o
   6  13   2         99.34         96.86         5.18 o
   7  13   2         10.67          7.53         2.40 o
   8  13   2         44.37         36.88         5.94 o
  -7  14   2          0.71          1.00         2.11 o
  -6  14   2          0.16          2.15         1.57 o
  -5  14   2          9.05         13.31         2.30 o
  -4  14   2          4.53          1.30         1.47 o
  -3  14   2         14.23         23.77         3.25 o
  -2  14   2          0.00          0.51         1.42 o
  -1  14   2          0.72          1.22         1.04 o
   0  14   2         36.92         37.20         2.36 o
   1  14   2         25.85         25.63         2.06 o
   2  14   2         11.12         11.97         2.51 o
   3  14   2          0.27          1.73         2.06 o
   4  14   2         17.08         13.58         3.39 o
   5  14   2          0.02          0.65         2.07 o
   6  14   2          5.97          6.34         2.40 o
   7  14   2         25.60         19.11         2.90 o
  -7  15   2          0.13          8.24         4.18 o
  -6  15   2         36.10         36.45         3.57 o
  -5  15   2         11.78         11.49         2.32 o
  -4  15   2          0.29         -2.07         2.07 o
  -3  15   2          7.09          4.47         1.58 o
  -2  15   2         15.78         13.29         2.19 o
  -1  15   2          1.84          0.49         1.22 o
   0  15   2          2.58          3.22         1.23 o
   1  15   2          4.10          2.87         1.49 o
   2  15   2          7.59         11.48         3.20 o
   3  15   2          3.72          7.79         4.40 o
   4  15   2         56.35         65.34         5.99 o
   5  15   2         20.89         15.80         3.24 o
   6  15   2          0.80          0.94         1.54 o
   7  15   2         12.76         12.22         3.62 o
  -6  16   2          2.01          2.54         1.83 o
  -5  16   2         18.84         21.56         2.56 o
  -4  16   2          4.58          5.58         2.58 o
  -3  16   2         24.21         25.73         2.65 o
  -2  16   2          0.10         -1.21         1.73 o
  -1  16   2         48.04         47.74         3.72 o
   0  16   2         23.91         25.53         2.52 o
   1  16   2          8.04         10.35         2.05 o
   2  16   2          1.84          4.84         3.75 o
   3  16   2          4.95          7.15         3.80 o
   4  16   2         27.42         41.87         9.13 o
   5  16   2          0.50          2.83         3.13 o
  -5  17   2          1.39         -0.23         2.58 o
  -4  17   2          1.35          4.83         2.52 o
  -3  17   2          3.34          3.39         1.46 o
  -2  17   2          7.09          8.77         1.85 o
  -1  17   2          0.91         -0.04         1.40 o
   0  17   2         13.35         11.43         1.99 o
   1  17   2          1.63          2.81         2.45 o
   2  17   2          7.06          0.93         2.39 o
   3  17   2         52.94         68.78         9.30 o
  -2  18   2         26.71         21.26         3.99 o
  -1  18   2         78.43         72.90         6.91 o
 -12   1   3          9.70          5.43         2.78 o
 -11   1   3          4.48          9.18         2.49 o
 -10   1   3          4.07          3.92         1.77 o
  -9   1   3          2.68          3.44         1.04 o
  -8   1   3         83.56         69.11         2.94 o
  -7   1   3        103.47         89.47         2.90 o
  -6   1   3         27.79         25.30         1.06 o
  -5   1   3        185.05        186.06         3.93 o
  -4   1   3         14.82         12.75         0.92 o
  -3   1   3        294.24        284.55         3.28 o
  -2   1   3       1760.21       1870.63        10.65 o
  -1   1   3          0.51          0.82         0.20 o
   0   1   3       1319.74       1310.00        12.13 o
   1   1   3       5940.30       6077.93        79.19 o
   2   1   3         13.36         13.01         1.15 o
   3   1   3        215.07        247.95         3.80 o
   4   1   3       1006.98       1089.29        19.09 o
   5   1   3        189.12        212.11         4.98 o
   6   1   3         13.04         18.66         7.38 o
   7   1   3         18.14         18.91         2.80 o
   8   1   3         40.75         38.38         3.58 o
   9   1   3          6.41          4.27         1.64 o
  10   1   3          7.00          8.40         2.38 o
  11   1   3         90.15         96.38         6.79 o
 -12   2   3         30.43         30.42         3.70 o
 -11   2   3         27.27         26.28         3.86 o
 -10   2   3         12.18         10.32         1.99 o
  -9   2   3          6.14          5.21         1.31 o
  -8   2   3        103.18         93.10         3.40 o
  -7   2   3       1043.71        978.56        10.08 o
  -6   2   3          1.87          0.85         0.74 o
  -5   2   3        395.48        380.56         9.07 o
  -4   2   3        266.79        242.89         6.60 o
  -3   2   3         13.68         22.08         1.01 o
  -2   2   3        428.84        443.69         4.44 o
  -1   2   3         91.81         99.11         1.15 o
   0   2   3        439.37        475.29         3.45 o
   1   2   3        104.14        133.62         2.13 o
   2   2   3       2414.68       2535.56        29.14 o
   3   2   3       2336.55       2384.38        21.39 o
   4   2   3          4.66          5.78         0.85 o
   5   2   3        130.26        136.04         6.49 o
   6   2   3        415.76        386.43         9.20 o
   7   2   3         51.59         44.75         2.68 o
   8   2   3          2.48          2.76         1.69 o
   9   2   3          7.10          7.06         1.97 o
  10   2   3          0.68         -3.13         3.99 o
  11   2   3          1.55          2.15         1.64 o
 -12   3   3          1.07          4.22         6.88 o
 -11   3   3         16.06         16.66         6.20 o
 -10   3   3         16.26         16.76         2.04 o
  -9   3   3         73.87         68.39         3.50 o
  -8   3   3          5.87          3.96         0.98 o
  -7   3   3          8.85          9.86         1.26 o
  -6   3   3        595.71        546.69         8.21 o
  -5   3   3        144.46        147.13         2.83 o
  -4   3   3         53.08         61.25         1.65 o
  -3   3   3         35.55         27.40         0.70 o
  -2   3   3          0.00          0.48         0.17 o
  -1   3   3        261.21        255.91         2.75 o
   0   3   3       1068.70       1100.70         7.72 o
   1   3   3         81.18         74.50         1.70 o
   2   3   3       1577.93       1724.20        24.60 o
   3   3   3         36.43         33.88         1.28 o
   4   3   3        233.75        242.36         5.56 o
   5   3   3        545.41        574.48         9.54 o
   6   3   3          1.25          2.94         1.10 o
   7   3   3         80.43         81.58         3.59 o
   8   3   3        173.79        167.50         4.87 o
   9   3   3          1.73          3.45         1.33 o
  10   3   3         52.12         61.59         4.24 o
  11   3   3          0.01         -1.77         2.79 o
 -12   4   3          0.01          0.46         3.08 o
 -11   4   3          2.06          2.15         1.37 o
 -10   4   3          6.07          3.55         3.63 o
  -9   4   3         39.78         36.22         2.62 o
  -8   4   3         24.99         25.41         1.91 o
  -7   4   3        266.21        240.09         5.28 o
  -6   4   3        113.62        110.50         2.51 o
  -5   4   3        150.57        142.19         2.68 o
  -4   4   3        403.53        404.22         4.33 o
  -3   4   3          5.61          3.94         0.38 o
  -2   4   3        325.07        335.76         3.73 o
  -1   4   3        811.92        947.89         7.31 o
   0   4   3        408.94        424.21         3.91 o
   1   4   3        672.84        697.04         5.85 o
   2   4   3          7.23          7.63         0.90 o
   3   4   3        673.97        749.70        10.10 o
   4   4   3          0.62          0.55         0.39 o
   5   4   3         38.42         40.16         2.04 o
   6   4   3         59.25         53.99         2.91 o
   7   4   3         56.85         49.40         2.57 o
   8   4   3          0.35         -0.09         0.97 o
   9   4   3         88.88         93.66         4.93 o
  10   4   3          4.65          6.75         2.27 o
  11   4   3          2.76          0.88         1.83 o
 -12   5   3          0.35         -2.39         2.39 o
 -11   5   3          3.57          6.47         2.17 o
 -10   5   3         21.76         23.75         3.33 o
  -9   5   3         76.85         81.12         4.07 o
  -8   5   3         93.22         88.84         3.13 o
  -7   5   3        723.47        716.65         9.40 o
  -6   5   3        140.45        130.27         3.52 o
  -5   5   3         14.55         18.19         1.03 o
  -4   5   3        281.40        280.39         3.74 o
  -3   5   3        452.20        431.43         4.91 o
  -2   5   3        281.87        334.29         5.14 o
  -1   5   3         88.48         87.52         1.50 o
   0   5   3        357.42        320.02         2.97 o
   1   5   3       1395.86       1517.25        15.28 o
   2   5   3          7.68          7.10         0.95 o
   3   5   3        411.71        383.36        21.98 o
   4   5   3        344.91        323.27         8.71 o
   5   5   3         15.30         13.19         0.97 o
   6   5   3         32.78         36.97         2.92 o
   7   5   3        125.56        131.65         4.25 o
   8   5   3         34.00         27.68         2.10 o
   9   5   3          3.38          2.42         1.50 o
  10   5   3          1.38         -1.23         2.05 o
  11   5   3          2.50          5.53         3.15 o
 -11   6   3         17.87         10.05         2.71 o
 -10   6   3          2.12         -0.50         1.53 o
  -9   6   3         94.92        101.53         4.10 o
  -8   6   3         84.08         83.15         3.48 o
  -7   6   3          2.82          3.28         1.13 o
  -6   6   3        629.38        601.79         8.43 o
  -5   6   3          4.94          3.34         0.56 o
  -4   6   3         10.81         16.01         0.82 o
  -3   6   3        778.76        784.13         8.90 o
  -2   6   3        291.57        348.86         6.89 o
  -1   6   3        737.07        836.91         8.95 o
   0   6   3         10.70          8.22         0.66 o
   1   6   3        658.54        695.32         9.15 o
   2   6   3        150.74        160.13         4.19 o
   3   6   3        131.50        145.70         8.78 o
   4   6   3        311.02        290.44         8.42 o
   5   6   3          1.29          0.06         1.03 o
   6   6   3          2.42          1.56         1.15 o
   7   6   3        207.17        204.61         6.38 o
   8   6   3         59.95         58.49         3.60 o
   9   6   3         49.46         46.30         4.58 o
  10   6   3          0.90          4.96         2.29 o
 -11   7   3          1.04          5.37         2.77 o
 -10   7   3          2.01          2.16         1.36 o
  -9   7   3         37.01         40.12         2.86 o
  -8   7   3         19.76         17.73         1.77 o
  -7   7   3         17.75         18.13         1.70 o
  -6   7   3         20.18         19.07         1.37 o
  -5   7   3          0.19          2.70         0.75 o
  -4   7   3        205.42        186.08         4.11 o
  -3   7   3        103.42         99.62         2.86 o
  -2   7   3         50.91         64.65         2.39 o
  -1   7   3        363.47        362.04         4.23 o
   0   7   3        380.86        402.14         4.37 o
   1   7   3         71.79         80.45         1.46 o
   2   7   3        551.06        546.01         7.84 o
   3   7   3          1.44         -0.24         1.23 o
   4   7   3         32.07         31.14         2.93 o
   5   7   3          4.42          1.08         3.03 o
   6   7   3          0.92         -0.22         1.07 o
   7   7   3          3.36          2.89         1.12 o
   8   7   3         15.44         14.98         2.80 o
   9   7   3          9.36         11.57         2.85 o
  10   7   3         42.17         51.31         5.09 o
 -11   8   3         13.01          7.62         2.93 o
 -10   8   3          0.58         -0.01         1.87 o
  -9   8   3          0.28          2.94         1.22 o
  -8   8   3         12.26         15.84         2.44 o
  -7   8   3         19.06         16.46         1.62 o
  -6   8   3         23.97         21.21         1.50 o
  -5   8   3        894.53        844.62        10.03 o
  -4   8   3        153.66        127.48         5.17 o
  -3   8   3          1.26          0.44         1.07 o
  -2   8   3        197.10        205.02         5.41 o
  -1   8   3        256.19        265.24         5.34 o
   0   8   3        100.61        112.76         2.36 o
   1   8   3        380.58        402.19         8.74 o
   2   8   3        175.00        184.50         3.65 o
   3   8   3         50.96         39.49         3.18 o
   4   8   3        416.56        399.75        19.50 o
   5   8   3         59.16         64.67         4.47 o
   6   8   3          4.32          6.33         1.48 o
   7   8   3         17.29         19.64         2.24 o
   8   8   3          9.32          5.64         2.11 o
   9   8   3         82.30         89.79         6.40 o
  10   8   3         19.13         21.43         3.58 o
 -10   9   3         14.21          7.05         3.11 o
  -9   9   3          0.67          0.56         1.34 o
  -8   9   3         22.22         28.24         2.19 o
  -7   9   3        199.95        211.74         5.59 o
  -6   9   3          0.05          0.73         0.84 o
  -5   9   3         29.33         23.41         1.51 o
  -4   9   3          3.38         -0.97         0.97 o
  -3   9   3         20.30         12.06         3.12 o
  -2   9   3         29.07         19.18         2.01 o
  -1   9   3        107.27        105.55         5.15 o
   0   9   3        127.08        137.25         4.27 o
   1   9   3        106.44        100.27         2.61 o
   2   9   3         13.97         18.41         1.05 o
   3   9   3        576.17        529.06         8.33 o
   4   9   3          3.97          4.23         1.17 o
   5   9   3          7.59          4.48         2.60 o
   6   9   3          1.09          0.02         1.76 o
   7   9   3          4.18          5.05         1.48 o
   8   9   3          1.81         -0.29         2.37 o
   9   9   3          0.64          4.57         2.30 o
  -9  10   3          2.29          3.18         3.44 o
  -8  10   3          4.20          4.32         1.56 o
  -7  10   3          9.12         13.65         1.59 o
  -6  10   3         68.69         70.05         2.72 o
  -5  10   3          0.12         -0.10         0.76 o
  -4  10   3         48.99         46.38         2.35 o
  -3  10   3        344.32        291.98        15.19 o
  -2  10   3          9.35          9.88         1.65 o
  -1  10   3        221.25        264.24         5.47 o
   0  10   3          8.01         11.88         1.35 o
   1  10   3         10.71         16.84         1.16 o
   2  10   3       1037.00       1012.16        11.28 o
   3  10   3        253.97        247.33         4.90 o
   4  10   3          1.03         -0.20         0.80 o
   5  10   3          3.91          6.59         1.37 o
   6  10   3          0.78          0.95         1.81 o
   7  10   3         14.11         18.03         2.39 o
   8  10   3          3.93          4.55         1.59 o
   9  10   3         39.31         45.39         5.07 o
  -9  11   3          8.67          9.21         2.88 o
  -8  11   3         35.21         36.80         5.78 o
  -7  11   3         10.48          9.89         1.87 o
  -6  11   3         61.09         60.35         2.64 o
  -5  11   3         17.95         14.89         1.39 o
  -4  11   3        232.93        204.82         5.31 o
  -3  11   3         14.39         13.89         2.01 o
  -2  11   3        122.47        122.06         5.22 o
  -1  11   3        137.58        156.82         4.34 o
   0  11   3         91.23         96.88         5.05 o
   1  11   3          9.27          5.58         1.06 o
   2  11   3        171.40        158.23         4.64 o
   3  11   3         31.51         28.90         2.62 o
   4  11   3          0.62         -0.68         1.21 o
   5  11   3          0.01          0.70         1.31 o
   6  11   3         55.80         66.54         4.15 o
   7  11   3          0.87         -0.65         1.47 o
   8  11   3          4.60          0.01         1.95 o
  -8  12   3          2.12          5.07         2.73 o
  -7  12   3          2.75          0.50         1.45 o
  -6  12   3          0.59          3.50         1.52 o
  -5  12   3         21.80         18.87         1.58 o
  -4  12   3        121.81        119.60         5.78 o
  -3  12   3         23.72         24.20         2.59 o
  -2  12   3         14.81         17.59         1.83 o
  -1  12   3         17.02         11.26         1.41 o
   0  12   3         22.51         21.34         2.35 o
   1  12   3        353.11        357.47         7.88 o
   2  12   3         26.27         28.48         2.12 o
   3  12   3         81.59         88.53         4.56 o
   4  12   3         16.60         15.66         2.19 o
   5  12   3          3.42          1.84         4.08 o
   6  12   3         21.38         24.40         2.76 o
   7  12   3          3.10         -0.66         1.53 o
   8  12   3          0.89          1.46         2.03 o
  -8  13   3         40.24         45.26         5.41 o
  -7  13   3          0.52          1.56         2.55 o
  -6  13   3          0.01          1.74         1.35 o
  -5  13   3         32.71         26.99         2.49 o
  -4  13   3          6.24          3.93         1.25 o
  -3  13   3          3.60          4.57         1.56 o
  -2  13   3          4.18          2.95         1.21 o
  -1  13   3         17.13         18.48         2.23 o
   0  13   3         30.03         31.20         2.16 o
   1  13   3         20.79         17.33         1.78 o
   2  13   3         39.20         33.89         2.84 o
   3  13   3          0.18         -1.48         1.48 o
   4  13   3         19.54         21.51         3.43 o
   5  13   3          8.11          7.30         2.19 o
   6  13   3         12.62         11.65         2.18 o
   7  13   3         26.12         26.61         3.47 o
  -7  14   3         40.44         49.27         5.34 o
  -6  14   3          0.10         -0.76         1.31 o
  -5  14   3         59.50         68.06         3.96 o
  -4  14   3         38.85         35.86         2.92 o
  -3  14   3         66.85         63.10         3.00 o
  -2  14   3          8.48          8.06         1.51 o
  -1  14   3         21.56         16.36         1.91 o
   0  14   3         68.98         67.40         3.17 o
   1  14   3          7.15          3.59         1.32 o
   2  14   3         83.64         82.69         4.36 o
   3  14   3        365.18        412.70        15.07 o
   4  14   3         77.20         93.48         6.84 o
   5  14   3          9.86          5.74         2.70 o
   6  14   3         77.24         81.37         6.19 o
   7  14   3         33.70         30.75         3.89 o
  -6  15   3          1.28          0.52         1.73 o
  -5  15   3          0.05         -1.52         1.52 o
  -4  15   3          0.40          0.60         1.09 o
  -3  15   3          7.19          9.06         1.72 o
  -2  15   3         35.95         37.50         2.89 o
  -1  15   3         20.21         26.10         2.44 o
   0  15   3          5.05          3.89         1.20 o
   1  15   3          2.91          2.80         1.63 o
   2  15   3          2.03          5.91         2.58 o
   3  15   3          5.63         17.62         3.66 o
   4  15   3          1.37          0.77         2.28 o
   5  15   3          8.21          6.37         2.76 o
   6  15   3          0.17          0.75         3.21 o
  -6  16   3         36.21         42.38         4.97 o
  -5  16   3          7.31          7.85         1.96 o
  -4  16   3         11.52         11.24         1.69 o
  -3  16   3          2.32          3.52         1.31 o
  -2  16   3          4.18          6.98         1.62 o
  -1  16   3          0.02         -0.31         1.36 o
   0  16   3         10.37          9.73         1.78 o
   1  16   3          0.12          1.36         1.49 o
   2  16   3         96.18        117.61         8.30 o
   3  16   3         48.49         50.71         5.64 o
   4  16   3          1.52          3.00         2.19 o
  -5  17   3         18.67         13.70         3.18 o
  -4  17   3          0.34         -0.06         3.06 o
  -3  17   3         30.50         32.68         3.00 o
  -2  17   3          5.25          3.24         1.45 o
  -1  17   3          0.64         -1.54         1.54 o
   0  17   3          1.24          4.23         1.79 o
   1  17   3          2.23          6.49         2.77 o
   2  17   3         32.30         37.26         5.05 o
  -1  18   3         35.99         38.29         5.31 o
 -12   0   4          0.03         -3.34         3.34 o
 -11   0   4          3.37         -1.22         2.33 o
 -10   0   4          1.47          0.54         1.86 o
  -9   0   4         26.71         28.22         3.92 o
  -8   0   4          5.60          5.90         1.08 o
  -7   0   4        138.64        125.89         5.73 o
  -6   0   4        277.35        293.75        10.14 o
  -5   0   4        320.05        346.26         8.90 o
  -4   0   4        531.86        666.66        10.76 o
  -3   0   4          0.09          2.37         0.58 o
  -2   0   4       3714.97       3881.56        54.47 o
  -1   0   4        663.12        723.22         7.95 o
   0   0   4        899.06        982.50        19.59 o
   2   0   4         27.46         14.86         1.87 o
   3   0   4        394.38        439.09        14.58 o
   4   0   4        869.61        850.12        15.95 o
   5   0   4       1015.11       1025.25        24.70 o
   6   0   4         84.33         69.23         5.68 o
   7   0   4        225.21        222.55        11.01 o
   8   0   4         51.27         55.16         6.11 o
   9   0   4          2.21         -0.71         2.10 o
  10   0   4         21.78         25.79         5.06 o
  11   0   4          7.72          6.93         3.95 o
 -12   1   4         18.81         16.45         4.04 o
 -11   1   4          0.55          4.05         1.80 o
 -10   1   4         68.27         67.23         3.75 o
  -9   1   4         16.76         16.95         1.90 o
  -8   1   4         38.07         30.28         1.63 o
  -7   1   4          2.72          1.31         0.58 o
  -6   1   4         76.81         78.42         1.80 o
  -5   1   4         96.21        101.30         2.67 o
  -4   1   4         40.12         42.65         2.02 o
  -3   1   4       1279.39       1397.12         9.01 o
  -2   1   4        206.01        223.63         2.31 o
  -1   1   4         56.06         58.05         1.29 o
   0   1   4       1298.03       1362.35        17.21 o
   1   1   4        950.85       1043.99        15.15 o
   2   1   4       1429.41       1596.02        21.05 o
   3   1   4        202.35        197.03         5.70 o
   4   1   4         15.59         14.35         1.41 o
   5   1   4          7.86          5.65         1.16 o
   6   1   4          0.84         -0.47         1.29 o
   7   1   4          2.94          1.07         1.36 o
   8   1   4          9.79          9.04         2.04 o
   9   1   4          0.00         -0.77         1.75 o
  10   1   4          2.37          4.65         2.21 o
  11   1   4         51.77         53.61         5.88 o
 -12   2   4          1.09          1.60         2.26 o
 -11   2   4          9.52         12.19         2.05 o
 -10   2   4         30.45         31.56         2.67 o
  -9   2   4          0.17         -0.04         0.99 o
  -8   2   4         11.31         15.49         1.27 o
  -7   2   4        244.94        216.90         4.26 o
  -6   2   4          8.60          9.17         0.82 o
  -5   2   4        168.69        142.82         2.79 o
  -4   2   4          1.40          6.57         0.44 o
  -3   2   4       3344.26       3527.81        23.38 o
  -2   2   4       1823.38       1871.15        11.69 o
  -1   2   4        394.47        435.63         4.22 o
   0   2   4       2070.83       2035.87        12.28 o
   1   2   4        949.15        984.02         7.83 o
   2   2   4        131.11        148.36         3.67 o
   3   2   4       2180.46       2321.29        21.66 o
   4   2   4         68.08         75.48         2.45 o
   5   2   4        173.21        179.34         4.85 o
   6   2   4         40.44         42.24         2.54 o
   7   2   4        174.43        189.44         5.64 o
   8   2   4          0.07          0.18         1.50 o
   9   2   4          4.74          3.52         1.71 o
  10   2   4         31.48         32.40         3.40 o
  11   2   4         56.91         61.80         5.51 o
 -12   3   4         56.06         66.11         5.17 o
 -11   3   4          0.26          1.45         1.34 o
 -10   3   4          1.47          1.21         1.08 o
  -9   3   4         36.39         34.03         1.95 o
  -8   3   4          4.89          3.84         1.00 o
  -7   3   4          9.59          6.56         1.05 o
  -6   3   4          3.08          1.88         0.45 o
  -5   3   4         40.67         38.81         1.12 o
  -4   3   4        231.18        235.41         3.08 o
  -3   3   4        118.58        129.49         1.87 o
  -2   3   4        336.99        376.38         4.07 o
  -1   3   4          0.15          0.55         0.28 o
   0   3   4          0.66          2.36         0.30 o
   1   3   4        618.57        650.98         4.64 o
   2   3   4         73.41         77.94         1.47 o
   3   3   4        616.12        612.07         7.56 o
   4   3   4         19.60         20.45         1.04 o
   5   3   4        120.01        120.19         3.47 o
   6   3   4         10.38          8.24         1.24 o
   7   3   4         19.00         20.34         1.75 o
   8   3   4         21.42         25.25         2.01 o
   9   3   4         17.52         23.30         2.68 o
  10   3   4          0.65         -1.28         1.70 o
  11   3   4          1.46         -2.05         3.04 o
 -12   4   4          4.27          3.23         1.77 o
 -11   4   4         20.24         20.99         2.62 o
 -10   4   4          2.17          2.42         1.13 o
  -9   4   4         58.32         58.81         2.54 o
  -8   4   4          6.41          6.30         1.27 o
  -7   4   4         17.26         15.23         1.41 o
  -6   4   4        705.82        648.68         7.64 o
  -5   4   4        161.27        151.01         2.90 o
  -4   4   4         51.84         55.91         1.13 o
  -3   4   4        204.79        148.03         2.11 o
  -2   4   4        115.57        102.49         1.88 o
  -1   4   4         98.10         94.49         1.66 o
   0   4   4        166.51        204.11         2.59 o
   1   4   4        544.94        581.55         5.71 o
   2   4   4        139.76        148.25         3.17 o
   3   4   4        144.39        136.16         4.05 o
   4   4   4        878.16        871.19        16.23 o
   5   4   4         13.16         10.74         1.25 o
   6   4   4          7.51          6.73         1.15 o
   7   4   4          2.37          2.11         0.92 o
   8   4   4          9.40          9.09         1.37 o
   9   4   4         38.70         35.47         3.17 o
  10   4   4         10.95         12.61         2.28 o
  11   4   4          0.03          0.44         2.38 o
 -12   5   4          1.26          1.16         1.67 o
 -11   5   4         33.47         28.45         2.82 o
 -10   5   4          2.04          0.34         1.03 o
  -9   5   4          6.31          4.76         1.03 o
  -8   5   4         76.07         66.10         2.75 o
  -7   5   4          1.72          3.78         0.90 o
  -6   5   4        351.62        356.03         5.85 o
  -5   5   4        378.32        379.34         4.54 o
  -4   5   4         13.13         16.02         0.61 o
  -3   5   4        335.86        329.45         4.19 o
  -2   5   4          0.01          1.55         0.34 o
  -1   5   4         88.75         78.78         1.32 o
   0   5   4        754.71        834.45         6.18 o
   1   5   4        122.47        128.34         2.51 o
   2   5   4        105.46        134.19         3.32 o
   3   5   4         54.76         61.46         2.61 o
   4   5   4         34.95         36.66         2.19 o
   5   5   4          1.42          3.13         0.92 o
   6   5   4          2.47          4.01         1.06 o
   7   5   4         67.60         66.26         3.09 o
   8   5   4          4.11          5.20         1.25 o
   9   5   4          6.85          5.67         1.72 o
  10   5   4         19.90         19.20         2.63 o
  11   5   4         12.07         13.06         4.34 o
 -11   6   4         20.62         25.98         3.34 o
 -10   6   4          4.02          1.03         1.06 o
  -9   6   4          6.30         11.33         1.57 o
  -8   6   4         43.97         47.50         2.36 o
  -7   6   4         19.71         24.21         1.66 o
  -6   6   4         26.49         20.79         1.14 o
  -5   6   4         17.01         18.20         1.14 o
  -4   6   4        376.84        351.86         4.77 o
  -3   6   4          3.91          4.39         0.51 o
  -2   6   4         48.87         38.98         1.21 o
  -1   6   4         31.96         39.08         1.72 o
   0   6   4          1.40          1.48         0.28 o
   1   6   4         11.33         12.64         0.82 o
   2   6   4        106.06        110.32         3.09 o
   3   6   4          4.89          2.33         0.93 o
   4   6   4         30.72         18.64         2.29 o
   5   6   4         56.68         47.24         2.94 o
   6   6   4         19.85         17.60         2.03 o
   7   6   4         45.39         39.38         4.06 o
   8   6   4         24.09         21.60         2.48 o
   9   6   4          9.16          6.52         2.26 o
  10   6   4          3.48          0.74         1.86 o
 -10   7   4          2.49          3.89         1.27 o
  -9   7   4         52.77         58.38         3.17 o
  -8   7   4         12.54         15.57         1.67 o
  -7   7   4        171.86        162.77         4.99 o
  -6   7   4         41.36         43.23         1.64 o
  -5   7   4        619.00        581.79        11.77 o
  -4   7   4        117.67        108.27         2.56 o
  -3   7   4          1.34          2.16         0.58 o
  -2   7   4         35.64         37.23         1.97 o
  -1   7   4        223.17        264.36         4.78 o
   0   7   4         16.57         12.69         0.59 o
   1   7   4        129.46        146.91         3.28 o
   2   7   4          7.05          4.60         0.77 o
   3   7   4          9.70         10.56         1.65 o
   4   7   4        137.22        138.92         6.04 o
   5   7   4        170.54        148.56        12.72 o
   6   7   4         91.68         84.43         4.13 o
   7   7   4          3.83          2.83         1.44 o
   8   7   4          0.14          1.83         1.52 o
   9   7   4         22.54         21.55         3.48 o
  10   7   4          0.24          6.87         2.76 o
 -11   8   4         29.34         26.96         4.49 o
 -10   8   4         24.24         29.25         2.93 o
  -9   8   4          1.36          1.80         1.37 o
  -8   8   4          0.08         -0.86         1.04 o
  -7   8   4         41.73         40.12         2.45 o
  -6   8   4          2.21          1.94         0.95 o
  -5   8   4         13.29         17.69         1.35 o
  -4   8   4         13.36          9.81         1.05 o
  -3   8   4        614.16        557.71         7.32 o
  -2   8   4         62.77         41.83         2.23 o
  -1   8   4        177.11        182.79         4.12 o
   0   8   4        172.09        195.60         2.95 o
   1   8   4         20.41         17.50         1.14 o
   2   8   4        132.41        111.59         3.01 o
   3   8   4        569.14        544.67         9.97 o
   4   8   4         11.63         14.39         1.68 o
   5   8   4         19.15         21.74         5.20 o
   6   8   4          2.36          0.61         1.42 o
   7   8   4          3.19          5.38         1.74 o
   8   8   4          6.32          5.11         2.37 o
   9   8   4         12.61         17.41         3.30 o
  10   8   4          9.09          5.99         3.68 o
 -10   9   4          2.73          1.72         2.30 o
  -9   9   4          0.01         -1.04         1.33 o
  -8   9   4          3.75          5.67         1.19 o
  -7   9   4         73.23         69.76         3.17 o
  -6   9   4         72.71         66.04         2.37 o
  -5   9   4          6.12          4.33         1.28 o
  -4   9   4        770.89        671.00         9.47 o
  -3   9   4        133.33        116.66         3.09 o
  -2   9   4         20.45         20.02         2.87 o
  -1   9   4        200.10        197.20         4.55 o
   0   9   4         64.29         60.95         2.50 o
   1   9   4         45.33         48.95         1.91 o
   2   9   4         91.44         82.37         2.63 o
   3   9   4        116.43        112.57         3.35 o
   4   9   4         91.96         82.20         5.49 o
   5   9   4         68.53         60.71         3.42 o
   6   9   4        153.01        153.09         5.98 o
   7   9   4         19.74         26.50         2.76 o
   8   9   4          5.49          3.96         1.54 o
   9   9   4          8.92         10.33         2.81 o
 -10  10   4          5.90          7.73         3.05 o
  -9  10   4         18.25         20.49         3.50 o
  -8  10   4          2.72          2.21         1.52 o
  -7  10   4          4.82          5.42         1.43 o
  -6  10   4         11.33          7.65         0.96 o
  -5  10   4          1.78          0.27         0.84 o
  -4  10   4         14.65         15.28         1.32 o
  -3  10   4          4.61          1.85         1.10 o
  -2  10   4        108.46         99.99         3.71 o
  -1  10   4          9.83          8.99         1.30 o
   0  10   4         14.78         10.46         1.25 o
   1  10   4        224.44        214.84         4.07 o
   2  10   4         25.58         24.80         1.71 o
   3  10   4        127.16        110.48         3.23 o
   4  10   4         10.26          4.57         1.01 o
   5  10   4         25.84         20.00         2.13 o
   6  10   4          9.48          5.87         1.56 o
   7  10   4          4.06          3.01         1.52 o
   8  10   4          1.47          2.13         2.43 o
   9  10   4         13.60         13.48         4.88 o
  -9  11   4          4.62          2.73         5.24 o
  -8  11   4          9.27         10.83         2.90 o
  -7  11   4          5.48          6.55         2.65 o
  -6  11   4         34.23         34.02         2.19 o
  -5  11   4        193.90        165.89         5.23 o
  -4  11   4         92.01         89.75         3.78 o
  -3  11   4          1.50          1.01         1.07 o
  -2  11   4         18.99         19.36         1.88 o
  -1  11   4        131.30        119.20         3.90 o
   0  11   4         23.72         25.14         1.87 o
   1  11   4         12.37         10.21         1.37 o
   2  11   4         19.53         18.11         2.25 o
   3  11   4         73.16         77.44         4.25 o
   4  11   4         10.04         11.04         2.36 o
   5  11   4         30.72         30.94         2.87 o
   6  11   4         37.31         47.47         4.71 o
   7  11   4          9.08         10.22         2.03 o
   8  11   4          0.73          1.13         1.44 o
  -8  12   4        109.11        107.76         7.64 o
  -7  12   4          0.68          5.80         2.60 o
  -6  12   4          0.00          0.21         0.93 o
  -5  12   4          9.03          6.47         1.29 o
  -4  12   4          2.79          2.39         1.05 o
  -3  12   4         13.17          9.37         1.50 o
  -2  12   4          0.31         -0.14         1.09 o
  -1  12   4         79.31         66.62         3.03 o
   0  12   4         31.97         32.35         2.16 o
   1  12   4        316.06        299.92        10.34 o
   2  12   4        160.26        177.77         6.71 o
   3  12   4          1.29          0.89         1.25 o
   4  12   4          7.99          9.31         1.86 o
   5  12   4         11.67         12.16         2.16 o
   6  12   4         17.98         18.34         2.64 o
   7  12   4          0.66         -1.50         1.50 o
   8  12   4          0.17          0.39         3.33 o
  -8  13   4         26.32         33.66         4.54 o
  -7  13   4         55.10         59.17         5.73 o
  -6  13   4         22.19         22.70         2.84 o
  -5  13   4         34.03         39.91         2.26 o
  -4  13   4        105.57        110.82         3.98 o
  -3  13   4        116.89        114.46         4.73 o
  -2  13   4         21.65         23.98         2.17 o
  -1  13   4         20.18         18.40         1.96 o
   0  13   4        136.82        141.70         4.50 o
   1  13   4          1.45          1.75         1.19 o
   2  13   4        144.91        149.50         6.33 o
   3  13   4          4.68          7.62         1.94 o
   4  13   4         64.52         70.73         4.48 o
   5  13   4          0.13         -0.24         2.74 o
   6  13   4          0.35         -1.44         1.69 o
   7  13   4          2.08          1.53         1.72 o
  -7  14   4          4.95          1.65         2.33 o
  -6  14   4         21.68         19.86         2.47 o
  -5  14   4          0.07         -1.19         1.19 o
  -4  14   4          0.48          0.75         1.06 o
  -3  14   4          2.21          1.25         1.27 o
  -2  14   4          8.18         10.72         1.65 o
  -1  14   4          2.46          1.94         1.23 o
   0  14   4          2.39          0.63         1.11 o
   1  14   4         29.33         29.42         2.51 o
   2  14   4        181.16        201.86        10.04 o
   3  14   4         17.81         24.66         3.92 o
   4  14   4         18.64         20.58         3.61 o
   5  14   4         17.27         10.29         2.88 o
   6  14   4          1.20          4.17         2.22 o
   7  14   4          5.48          7.75         2.97 o
  -6  15   4         49.91         55.36         4.51 o
  -5  15   4        115.16        126.19         4.82 o
  -4  15   4          5.27          6.34         2.01 o
  -3  15   4         38.97         38.31         2.58 o
  -2  15   4         19.44         23.86         2.44 o
  -1  15   4          1.58          2.82         1.26 o
   0  15   4         18.53         17.63         1.86 o
   1  15   4         11.78         12.27         1.76 o
   2  15   4         44.98         48.57         6.75 o
   3  15   4        211.24        235.31        11.35 o
   4  15   4          0.01         -0.39         2.17 o
   5  15   4        110.25        127.76         9.70 o
  -6  16   4         43.03         31.72         6.14 o
  -5  16   4         35.91         32.73         3.00 o
  -4  16   4         65.34         78.80         3.89 o
  -3  16   4          0.02          0.07         1.48 o
  -2  16   4          6.09          7.36         1.67 o
  -1  16   4         32.46         35.53         2.90 o
   0  16   4         30.10         27.22         2.99 o
   1  16   4          0.32         -1.58         1.58 o
   2  16   4          3.78          4.70         2.76 o
   3  16   4         16.93         20.59         3.90 o
   4  16   4         62.46         72.80        18.80 o
  -4  17   4         46.54         51.76         5.26 o
  -3  17   4          2.50          2.96         2.11 o
  -2  17   4          3.51          2.60         1.70 o
  -1  17   4         18.37         19.64         2.70 o
   0  17   4          4.27         -0.69         1.68 o
   1  17   4         19.30         21.51         6.09 o
  -1  18   4          9.68          7.34         2.84 o
 -11   1   5          0.08          1.62         1.96 o
 -10   1   5          0.53          1.94         1.52 o
  -9   1   5         41.46         40.44         2.88 o
  -8   1   5         54.03         56.59         2.48 o
  -7   1   5        388.07        323.88         6.73 o
  -6   1   5         56.41         63.08         2.11 o
  -5   1   5         69.15         75.88         2.17 o
  -4   1   5          5.46          3.84         0.38 o
  -3   1   5        503.45        508.19         4.59 o
  -2   1   5        475.10        450.44         5.02 o
  -1   1   5        307.11        290.27         5.76 o
   0   1   5         50.03         50.33         1.85 o
   1   1   5         69.82         67.26         1.85 o
   2   1   5         36.94         43.16         1.72 o
   3   1   5        897.90        929.73        12.02 o
   4   1   5         64.56         63.74         2.70 o
   5   1   5         16.10         16.81         1.59 o
   6   1   5         10.10          7.27         1.92 o
   7   1   5         63.75         73.84         4.57 o
   8   1   5         21.05         26.48         3.15 o
   9   1   5          3.22          4.16         2.87 o
  10   1   5          0.10          1.31         3.74 o
  11   1   5          3.26          8.72         3.91 o
 -11   2   5         14.00         16.98         2.77 o
 -10   2   5         11.66         10.63         2.10 o
  -9   2   5          1.81          0.40         0.79 o
  -8   2   5          0.36          1.28         0.85 o
  -7   2   5         14.60         13.41         1.06 o
  -6   2   5        532.46        448.42         5.99 o
  -5   2   5        201.52        188.35         4.51 o
  -4   2   5        126.90        118.49         2.05 o
  -3   2   5         47.54         52.52         1.20 o
  -2   2   5        552.13        599.53         5.49 o
  -1   2   5         78.77         93.95         1.72 o
   0   2   5         67.58         75.63         1.44 o
   1   2   5        192.35        197.03         3.26 o
   2   2   5       1221.23       1325.11        20.15 o
   3   2   5        547.84        564.90         8.44 o
   4   2   5        200.75        212.17         4.39 o
   5   2   5         35.91         32.92         2.28 o
   6   2   5          3.42          2.36         1.25 o
   7   2   5        142.17        145.21         4.45 o
   8   2   5          3.44          3.82         1.63 o
   9   2   5          5.44          4.70         1.57 o
  10   2   5          9.24          7.68         1.85 o
  11   2   5         11.82         13.67         4.06 o
 -11   3   5         18.35         18.20         2.83 o
 -10   3   5         79.31         83.60         4.23 o
  -9   3   5         28.64         29.93         1.86 o
  -8   3   5         56.98         51.96         2.29 o
  -7   3   5        394.89        360.09         5.88 o
  -6   3   5         32.96         24.63         1.04 o
  -5   3   5         18.91         13.32         0.77 o
  -4   3   5          0.17          0.77         0.33 o
  -3   3   5         26.24         24.21         0.84 o
  -2   3   5        318.89        313.81         3.77 o
  -1   3   5        185.99        197.46         3.41 o
   0   3   5          0.40          3.05         0.25 o
   1   3   5          3.29          1.48         0.27 o
   2   3   5        488.64        517.44         5.94 o
   3   3   5       1966.21       2026.23        19.28 o
   4   3   5         22.40         26.97         1.58 o
   5   3   5         43.74         35.06         1.95 o
   6   3   5         28.06         34.40         2.08 o
   7   3   5         54.14         49.60         2.68 o
   8   3   5         60.80         54.17         3.55 o
   9   3   5         43.35         36.96         3.16 o
  10   3   5          4.22          3.69         1.70 o
  11   3   5          2.04          2.80         2.49 o
 -11   4   5          1.24          1.34         1.73 o
 -10   4   5          4.60          5.65         1.19 o
  -9   4   5          8.19         10.17         1.29 o
  -8   4   5          0.10         -0.31         0.80 o
  -7   4   5          1.06          2.92         0.82 o
  -6   4   5        751.47        655.40         6.58 o
  -5   4   5        186.34        177.59         2.94 o
  -4   4   5         87.44         87.16         1.40 o
  -3   4   5        127.82        132.64         2.31 o
  -2   4   5          0.62          0.53         0.36 o
  -1   4   5        634.26        652.81         7.75 o
   0   4   5        576.80        664.89         7.92 o
   1   4   5         36.87         39.06         1.48 o
   2   4   5         43.08         35.89         1.73 o
   3   4   5        123.14        117.56         5.32 o
   4   4   5        582.69        570.64        18.36 o
   5   4   5        149.05        133.01         4.94 o
   6   4   5         88.17         83.26         3.23 o
   7   4   5         90.86         84.28         3.52 o
   8   4   5          3.91          2.22         1.42 o
   9   4   5         95.15         96.11         6.89 o
  10   4   5         64.77         65.29         4.46 o
  11   4   5          2.12          1.95         2.72 o
 -11   5   5          9.45         10.85         1.99 o
 -10   5   5          0.00         -0.57         0.98 o
  -9   5   5          0.51         -0.07         0.79 o
  -8   5   5          2.36          2.61         0.82 o
  -7   5   5        217.98        202.20         4.09 o
  -6   5   5        164.58        162.22         2.69 o
  -5   5   5         77.20         70.93         1.89 o
  -4   5   5         28.37         22.95         0.87 o
  -3   5   5        144.91        138.48         2.30 o
  -2   5   5         10.01          9.54         0.82 o
  -1   5   5        489.65        527.62         6.23 o
   0   5   5         66.86         57.93         1.40 o
   1   5   5        241.22        233.10         5.20 o
   2   5   5         81.10         86.43         2.82 o
   3   5   5        222.03        226.55         6.30 o
   4   5   5         47.70         39.60         2.33 o
   5   5   5          9.85          8.70         1.80 o
   6   5   5          0.42          1.58         0.97 o
   7   5   5         68.17         70.07         3.26 o
   8   5   5          7.46          7.47         1.67 o
   9   5   5         10.54          5.79         1.40 o
  10   5   5          9.25          4.89         1.77 o
 -11   6   5          5.15         10.21         4.83 o
 -10   6   5          5.28          4.50         0.99 o
  -9   6   5         37.05         35.47         1.98 o
  -8   6   5          6.19          8.19         1.06 o
  -7   6   5         21.84         20.87         1.41 o
  -6   6   5          1.57          1.97         0.56 o
  -5   6   5          7.63          6.71         0.68 o
  -4   6   5         52.80         42.00         1.42 o
  -3   6   5         49.58         44.27         1.31 o
  -2   6   5        179.07        182.73         3.55 o
  -1   6   5          4.86          5.32         0.48 o
   0   6   5          1.53          2.54         0.29 o
   1   6   5         72.39         74.97         1.91 o
   2   6   5        115.14        119.84         3.43 o
   3   6   5         43.04         48.65         3.07 o
   4   6   5         54.70         47.99         2.77 o
   5   6   5          6.89          5.55         1.31 o
   6   6   5          0.03          0.15         0.91 o
   7   6   5          0.13         -1.18         1.18 o
   8   6   5         92.92         96.91         4.83 o
   9   6   5          0.02          1.25         2.77 o
  10   6   5          0.39         -3.01         3.37 o
 -11   7   5         27.16         35.96         5.01 o
 -10   7   5         10.01         11.91         1.98 o
  -9   7   5         17.50         17.43         1.96 o
  -8   7   5          2.12          2.35         0.92 o
  -7   7   5          1.20          1.77         0.74 o
  -6   7   5         27.59         27.17         1.24 o
  -5   7   5        478.83        464.15         5.73 o
  -4   7   5          2.92          4.44         0.64 o
  -3   7   5         24.96         22.86         1.01 o
  -2   7   5          0.08          0.17         0.26 o
  -1   7   5         58.72         51.77         2.03 o
   0   7   5        210.85        223.26         3.74 o
   1   7   5         10.31          7.38         0.71 o
   2   7   5          0.27          1.25         0.75 o
   3   7   5         69.57         62.29         2.66 o
   4   7   5          6.35          6.84         1.32 o
   5   7   5        316.34        298.59        13.00 o
   6   7   5          4.26          4.04         1.52 o
   7   7   5         33.47         34.46         4.30 o
   8   7   5          2.52          2.94         1.48 o
   9   7   5          0.12          0.26         3.82 o
  10   7   5         58.65         57.69         8.39 o
 -10   8   5          9.44         12.40         2.13 o
  -9   8   5          1.08          1.40         1.13 o
  -8   8   5         55.28         57.26         4.19 o
  -7   8   5         13.27         13.54         1.39 o
  -6   8   5          0.18          1.27         0.59 o
  -5   8   5          1.84          1.84         0.69 o
  -4   8   5        470.75        430.52         5.86 o
  -3   8   5          0.04          1.40         0.77 o
  -2   8   5          2.54          2.40         0.86 o
  -1   8   5          6.18          0.90         0.49 o
   0   8   5         39.39         31.27         1.45 o
   1   8   5        425.58        414.70         6.39 o
   2   8   5         95.75         95.94         2.99 o
   3   8   5        107.11        105.76         3.52 o
   4   8   5        219.16        210.10         6.43 o
   5   8   5         64.27         54.74         3.28 o
   6   8   5         44.23         40.92         3.18 o
   7   8   5          0.11         -1.44         1.44 o
   8   8   5          2.49          8.43         1.79 o
   9   8   5         47.83         48.25         4.91 o
 -10   9   5          9.95          8.99         2.51 o
  -9   9   5          7.26          6.57         1.47 o
  -8   9   5          0.00          0.01         1.10 o
  -7   9   5         20.58         23.35         2.00 o
  -6   9   5         10.57          7.47         1.34 o
  -5   9   5         15.14         19.42         1.62 o
  -4   9   5         14.74         14.07         1.11 o
  -3   9   5         64.92         53.41         2.00 o
  -2   9   5        217.63        178.24         4.93 o
  -1   9   5         79.22         76.54         2.91 o
   0   9   5          4.24          3.57         0.90 o
   1   9   5        309.38        294.97         6.27 o
   2   9   5        126.63        121.95         3.42 o
   3   9   5         46.79         41.10         2.08 o
   4   9   5        289.68        272.33         6.17 o
   5   9   5         14.72         13.06         1.90 o
   6   9   5          8.37          6.83         1.47 o
   7   9   5          0.52          1.69         1.93 o
   8   9   5          5.78          6.41         1.78 o
   9   9   5          0.49         -0.63         2.97 o
 -10  10   5          0.02         -2.12         2.12 o
  -9  10   5          1.31          1.11         2.34 o
  -8  10   5          0.46          0.77         1.14 o
  -7  10   5         35.19         32.12         2.40 o
  -6  10   5         15.25         16.69         1.44 o
  -5  10   5          1.08          0.83         0.89 o
  -4  10   5        133.97        120.61         3.82 o
  -3  10   5         50.13         42.00         2.57 o
  -2  10   5        399.44        366.77         7.61 o
  -1  10   5         12.97         13.22         1.42 o
   0  10   5          1.52          0.34         0.98 o
   1  10   5          0.86          0.98         0.86 o
   2  10   5        113.24        103.70         3.18 o
   3  10   5        238.44        221.31         4.96 o
   4  10   5          2.50          0.76         1.20 o
   5  10   5          4.39          5.35         1.88 o
   6  10   5         50.05         47.59         3.60 o
   7  10   5          0.70          0.00         1.39 o
   8  10   5          3.42          1.52         1.47 o
   9  10   5          1.10         -2.74         3.75 o
  -9  11   5          3.93          1.13         1.86 o
  -8  11   5          0.22          0.73         1.15 o
  -7  11   5          0.49          2.49         1.31 o
  -6  11   5         30.62         27.80         2.06 o
  -5  11   5          3.51          3.10         1.11 o
  -4  11   5          3.67          3.10         0.98 o
  -3  11   5        321.50        298.20         7.09 o
  -2  11   5         16.38         12.69         1.88 o
  -1  11   5         44.71         52.88         2.94 o
   0  11   5         27.27         27.80         1.97 o
   1  11   5         26.14         25.93         2.63 o
   2  11   5         16.30         16.48         2.97 o
   3  11   5         10.71         12.30         1.99 o
   4  11   5         19.39         16.34         2.32 o
   5  11   5          6.86          3.24         1.65 o
   6  11   5          0.79          0.56         1.31 o
   7  11   5         98.18        103.41         5.62 o
   8  11   5          0.26          1.11         1.78 o
  -8  12   5         11.52         17.63         2.61 o
  -7  12   5         27.38         32.35         2.62 o
  -6  12   5          3.31          2.45         1.04 o
  -5  12   5          2.70          2.00         0.99 o
  -4  12   5         24.41         28.27         2.07 o
  -3  12   5         71.53         67.00         3.57 o
  -2  12   5         64.24         58.98         3.29 o
  -1  12   5         23.80         22.42         2.11 o
   0  12   5         82.43         89.77         3.56 o
   1  12   5          0.96          0.64         1.40 o
   2  12   5         13.66         16.28         2.45 o
   3  12   5        100.12         93.91         5.02 o
   4  12   5          2.75          4.85         1.71 o
   5  12   5         10.23         10.08         2.16 o
   6  12   5          0.29          0.71         1.59 o
   7  12   5         16.79         15.13         2.56 o
   8  12   5          3.27          9.16         3.46 o
  -7  13   5         37.02         38.04         3.62 o
  -6  13   5          0.16         -1.10         1.10 o
  -5  13   5          5.34          5.47         1.24 o
  -4  13   5          0.00         -0.48         1.10 o
  -3  13   5         16.19         14.61         1.82 o
  -2  13   5          4.88          2.88         1.27 o
  -1  13   5          1.73          2.47         1.45 o
   0  13   5          3.36          3.85         1.12 o
   1  13   5         31.59         37.79         3.37 o
   2  13   5          0.03         -0.02         1.39 o
   3  13   5         12.86         12.80         2.30 o
   4  13   5          0.89          3.45         2.02 o
   5  13   5          8.15          8.82         2.69 o
   6  13   5          1.51         -1.87         2.04 o
   7  13   5         12.05         13.42         2.99 o
  -7  14   5          3.33         10.81         4.30 o
  -6  14   5          0.01         -1.02         1.39 o
  -5  14   5          0.53         -1.19         1.19 o
  -4  14   5          8.75          9.86         1.44 o
  -3  14   5          0.96          1.22         1.79 o
  -2  14   5          0.09          0.45         1.57 o
  -1  14   5          7.64          7.07         1.50 o
   0  14   5          6.02          6.82         1.64 o
   1  14   5         42.58         40.27         3.52 o
   2  14   5         12.87         11.75         2.28 o
   3  14   5         43.39         38.50         3.74 o
   4  14   5         44.59         45.48         5.08 o
   5  14   5         18.95         20.93         3.71 o
   6  14   5          0.04          8.48         2.47 o
  -6  15   5          2.96          1.62         1.74 o
  -5  15   5          9.12         11.39         2.39 o
  -4  15   5         38.01         34.32         4.22 o
  -3  15   5          0.44         -0.75         1.28 o
  -2  15   5          5.30          7.42         1.56 o
  -1  15   5          0.09          0.64         1.66 o
   0  15   5          3.80          1.62         1.38 o
   1  15   5          5.61          5.00         2.04 o
   2  15   5          2.72          4.56         2.43 o
   3  15   5         30.49         37.39         4.93 o
   4  15   5          1.31          2.42         4.96 o
   5  15   5          0.02          0.60         1.93 o
  -5  16   5          6.89          4.50         2.03 o
  -4  16   5          7.64          2.51         1.43 o
  -3  16   5          4.95          3.71         1.57 o
  -2  16   5          5.43          4.43         1.53 o
  -1  16   5         55.11         53.94         3.52 o
   0  16   5         41.06         42.65         3.52 o
   1  16   5         18.44         20.68         4.46 o
   2  16   5          1.76         -0.81         2.40 o
   3  16   5          7.15         15.99         5.19 o
  -4  17   5          2.39         -2.61         2.61 o
  -3  17   5          0.63         -4.12         4.12 o
  -2  17   5         26.66         24.87         3.75 o
  -1  17   5          0.08          0.77         1.69 o
   0  17   5          3.50          0.35         2.36 o
 -11   0   6          2.00          0.43         2.06 o
 -10   0   6         65.97         72.15         6.74 o
  -9   0   6          0.60          0.10         1.31 o
  -8   0   6          0.01          3.12         1.48 o
  -7   0   6          0.52         -0.27         1.86 o
  -6   0   6         67.39         64.59         3.62 o
  -5   0   6        329.46        304.50         7.95 o
  -4   0   6        134.53        136.52         3.50 o
  -3   0   6        938.79        981.79        15.68 o
  -2   0   6        159.90        182.87         4.12 o
  -1   0   6       2778.58       2920.96        28.88 o
   0   0   6        127.65        141.82         6.38 o
   1   0   6        590.82        629.23        16.34 o
   2   0   6          0.73          1.06         0.49 o
   3   0   6          2.37          2.62         0.78 o
   4   0   6         27.46         29.00         3.34 o
   5   0   6        188.20        189.48         8.99 o
   6   0   6        168.69        181.77         9.58 o
   7   0   6          3.18          9.50         3.12 o
   8   0   6         35.08         31.45         4.76 o
   9   0   6        149.86        160.47        11.18 o
  10   0   6          4.36          4.65         2.56 o
 -11   1   6         26.20         29.26         3.42 o
 -10   1   6         10.71         13.96         2.44 o
  -9   1   6         36.11         44.59         3.09 o
  -8   1   6         27.71         26.63         1.62 o
  -7   1   6         23.46         24.24         1.49 o
  -6   1   6         76.82         66.26         2.62 o
  -5   1   6         10.38         14.79         1.14 o
  -4   1   6          2.10          1.29         0.33 o
  -3   1   6        379.27        415.13         5.35 o
  -2   1   6         65.94         67.79         2.01 o
  -1   1   6          0.11          0.30         0.20 o
   0   1   6        148.75        147.63         7.32 o
   1   1   6          1.27          1.19         0.34 o
   2   1   6         73.86         73.18         2.32 o
   3   1   6        143.12        146.57         2.83 o
   4   1   6         24.99         20.61         1.41 o
   5   1   6        132.87        123.10         3.59 o
   6   1   6        105.09         96.94         7.96 o
   7   1   6          7.63          6.39         2.29 o
   8   1   6         35.55         34.28         3.51 o
   9   1   6          1.85          0.29         2.10 o
  10   1   6          5.52          3.14         1.48 o
 -11   2   6         18.94         17.92         3.50 o
 -10   2   6          0.76          1.49         1.61 o
  -9   2   6          0.56         -0.06         1.15 o
  -8   2   6        114.07        101.62         3.51 o
  -7   2   6         14.76          8.83         1.04 o
  -6   2   6         41.10         33.63         2.09 o
  -5   2   6         44.97         41.38         1.16 o
  -4   2   6          0.11          1.06         0.38 o
  -3   2   6        129.73        113.64         2.30 o
  -2   2   6        667.08        757.20         6.78 o
  -1   2   6        233.58        246.89         3.13 o
   0   2   6        161.44        164.15         2.56 o
   1   2   6        510.93        565.51         8.91 o
   2   2   6        106.65         98.33         2.12 o
   3   2   6        187.25        181.55         3.57 o
   4   2   6        269.64        274.04         6.34 o
   5   2   6          3.96          1.89         0.81 o
   6   2   6         60.55         59.24         2.77 o
   7   2   6          1.31         -0.81         1.41 o
   8   2   6         51.98         54.43         3.57 o
   9   2   6          6.04          2.78         1.47 o
  10   2   6          1.54          3.68         2.03 o
 -11   3   6         68.61         69.39         5.04 o
 -10   3   6          0.04          0.94         1.33 o
  -9   3   6          4.37          3.46         1.13 o
  -8   3   6          8.77          7.04         1.48 o
  -7   3   6          3.67          8.13         1.20 o
  -6   3   6          2.10          1.91         0.67 o
  -5   3   6         49.96         52.96         1.40 o
  -4   3   6        516.60        510.46         5.52 o
  -3   3   6        551.31        584.59         8.72 o
  -2   3   6          0.23          0.49         0.40 o
  -1   3   6       1491.19       1542.22        15.03 o
   0   3   6        460.66        463.88         4.43 o
   1   3   6         15.97         19.55         0.79 o
   2   3   6        349.24        366.96         4.51 o
   3   3   6        142.89        154.52         3.59 o
   4   3   6        358.33        340.72         6.04 o
   5   3   6         11.24          9.51         1.21 o
   6   3   6         70.09         68.16         2.95 o
   7   3   6         28.11         34.21         2.34 o
   8   3   6         18.03         20.70         2.49 o
   9   3   6          0.02          0.62         1.43 o
  10   3   6         10.27         17.87         3.13 o
 -11   4   6          3.42          3.97         1.76 o
 -10   4   6          9.11         14.13         2.19 o
  -9   4   6          0.03          0.31         0.77 o
  -8   4   6         19.61         17.93         1.34 o
  -7   4   6        257.34        242.30         4.50 o
  -6   4   6        131.02        111.14         2.40 o
  -5   4   6        479.43        424.38         4.97 o
  -4   4   6        713.28        676.81         6.61 o
  -3   4   6         52.39         48.51         1.44 o
  -2   4   6          1.26          0.06         0.41 o
  -1   4   6        185.66        177.62         5.88 o
   0   4   6         62.79         70.10         1.79 o
   1   4   6          0.00          0.67         0.30 o
   2   4   6        474.13        490.78         7.50 o
   3   4   6          0.81          0.28         0.36 o
   4   4   6         65.31         64.42         2.60 o
   5   4   6        573.29        568.16         9.22 o
   6   4   6          2.40          2.17         0.94 o
   7   4   6          0.04         -0.03         1.01 o
   8   4   6          2.47          0.23         1.07 o
   9   4   6          5.41          4.76         2.07 o
  10   4   6         31.09         33.73         4.09 o
 -11   5   6          0.01         -0.71         1.78 o
 -10   5   6         43.58         44.40         3.00 o
  -9   5   6          0.00         -0.62         0.86 o
  -8   5   6          4.63          3.11         0.79 o
  -7   5   6         92.88         77.90         2.54 o
  -6   5   6         18.88         15.97         1.00 o
  -5   5   6        896.97        821.75         7.90 o
  -4   5   6         88.18         75.71         1.76 o
  -3   5   6        238.22        223.79         5.79 o
  -2   5   6        130.52        130.16         2.39 o
  -1   5   6          0.02          0.27         0.51 o
   0   5   6         10.66         11.74         0.71 o
   1   5   6        337.82        340.71         9.22 o
   2   5   6        452.22        464.33         7.56 o
   3   5   6        701.48        718.82        11.14 o
   4   5   6        523.28        524.20         8.23 o
   5   5   6        198.91        199.30         5.06 o
   6   5   6          7.94          6.93         1.33 o
   7   5   6          9.69         11.19         1.60 o
   8   5   6        137.55        146.74         5.10 o
   9   5   6         35.20         37.64         2.82 o
  10   5   6          4.87          5.85         2.23 o
 -11   6   6          0.05          1.54         1.91 o
 -10   6   6          9.34          9.30         1.59 o
  -9   6   6         14.94         13.92         1.70 o
  -8   6   6          0.00          0.63         0.77 o
  -7   6   6          0.53         -0.23         0.75 o
  -6   6   6          9.60         10.56         0.89 o
  -5   6   6         68.59         58.65         1.79 o
  -4   6   6          0.00          0.04         0.47 o
  -3   6   6        831.23        776.62         8.34 o
  -2   6   6         80.37         77.12         2.29 o
  -1   6   6        102.65         97.30         2.17 o
   0   6   6         12.75         13.55         0.82 o
   1   6   6         86.78         80.83         2.66 o
   2   6   6         24.23         21.89         1.69 o
   3   6   6         90.85         81.98         3.08 o
   4   6   6         62.77         52.63         2.60 o
   5   6   6         94.35         91.87         3.40 o
   6   6   6         22.10         18.31         1.84 o
   7   6   6          2.93          5.52         1.34 o
   8   6   6          3.73          6.01         1.77 o
   9   6   6          0.61          1.52         1.38 o
  10   6   6          7.73          5.94         3.19 o
 -11   7   6          0.22          0.26         2.15 o
 -10   7   6          1.45         -0.15         1.11 o
  -9   7   6         26.94         32.93         2.23 o
  -8   7   6         16.80         16.61         1.60 o
  -7   7   6          8.76         11.64         1.46 o
  -6   7   6         93.37         89.44         2.75 o
  -5   7   6         24.42         26.36         1.28 o
  -4   7   6        437.59        413.94         5.02 o
  -3   7   6         93.63         92.67         2.54 o
  -2   7   6          3.94          1.69         0.81 o
  -1   7   6         27.27         30.28         1.10 o
   0   7   6         83.69         99.37         2.93 o
   1   7   6          5.08          4.55         0.97 o
   2   7   6        259.35        266.37         5.24 o
   3   7   6         35.83         35.23         2.13 o
   4   7   6         16.09         14.94         2.00 o
   5   7   6          5.31          5.13         1.50 o
   6   7   6        211.63        215.01         5.94 o
   7   7   6          6.87          7.53         1.84 o
   8   7   6          2.81          7.19         1.95 o
   9   7   6          5.11          5.41         2.14 o
  10   7   6          0.43         -4.65         4.65 o
 -10   8   6         45.49         52.98         3.34 o
  -9   8   6         12.93         16.90         2.53 o
  -8   8   6          0.03         -1.45         1.45 o
  -7   8   6          0.85          1.08         0.94 o
  -6   8   6         50.49         46.72         2.14 o
  -5   8   6          1.00          1.24         0.74 o
  -4   8   6          2.40          3.74         0.83 o
  -3   8   6        337.79        299.51         5.43 o
  -2   8   6        711.17        676.26        10.27 o
  -1   8   6         82.77         67.02         2.95 o
   0   8   6        440.70        422.25         7.75 o
   1   8   6        198.19        206.39         4.55 o
   2   8   6          9.47          8.97         1.45 o
   3   8   6        226.03        216.44         5.40 o
   4   8   6        456.30        434.72         8.16 o
   5   8   6         26.35         26.23         2.48 o
   6   8   6          1.94          0.21         1.24 o
   7   8   6         66.42         74.23         3.77 o
   8   8   6         13.05         17.08         2.38 o
   9   8   6          7.92          0.67         2.68 o
 -10   9   6         26.56         29.88         2.98 o
  -9   9   6          0.31          0.21         1.06 o
  -8   9   6          0.90          3.48         1.40 o
  -7   9   6          5.22          4.80         1.29 o
  -6   9   6          0.04          0.46         1.47 o
  -5   9   6         56.57         58.70         2.78 o
  -4   9   6         72.73         70.45         2.85 o
  -3   9   6        341.89        307.57         6.86 o
  -2   9   6          8.60          9.91         1.32 o
  -1   9   6        336.84        312.44         6.77 o
   0   9   6        297.78        296.38         6.70 o
   1   9   6          0.21         -0.95         0.99 o
   2   9   6         41.47         46.45         2.31 o
   3   9   6         59.91         63.95         2.72 o
   4   9   6         22.02         20.59         2.32 o
   5   9   6         65.68         62.08         3.15 o
   6   9   6         42.21         41.24         2.81 o
   7   9   6        130.16        130.11         5.03 o
   8   9   6         21.14         19.39         3.32 o
   9   9   6          0.41          5.02         3.35 o
  -9  10   6         10.32          8.89         1.60 o
  -8  10   6          2.70          1.24         1.37 o
  -7  10   6          8.71          7.14         1.39 o
  -6  10   6         88.98         84.88         3.42 o
  -5  10   6        153.94        138.95         4.26 o
  -4  10   6          0.90          1.18         0.97 o
  -3  10   6          9.95          5.09         1.22 o
  -2  10   6          3.17          3.81         1.22 o
  -1  10   6         14.34         12.95         1.56 o
   0  10   6          6.34          6.87         1.34 o
   1  10   6        143.36        131.78         4.31 o
   2  10   6         15.58         16.59         1.55 o
   3  10   6         34.30         34.65         2.10 o
   4  10   6          3.54          4.18         1.01 o
   5  10   6         50.29         50.59         3.48 o
   6  10   6          2.99          1.78         1.15 o
   7  10   6          6.31          6.97         2.08 o
   8  10   6          0.30          0.69         1.77 o
  -9  11   6         10.19          3.37         3.14 o
  -8  11   6          3.71          3.95         1.59 o
  -7  11   6         30.03         28.66         2.45 o
  -6  11   6         50.32         47.56         2.70 o
  -5  11   6         72.93         68.41         3.13 o
  -4  11   6          5.79          1.02         0.96 o
  -3  11   6          2.29          1.87         1.14 o
  -2  11   6          0.82          0.72         1.21 o
  -1  11   6         12.05         11.01         1.65 o
   0  11   6          0.06          0.49         0.88 o
   1  11   6        163.27        170.39         8.51 o
   2  11   6          6.44          8.79         1.91 o
   3  11   6         85.81         82.09         4.64 o
   4  11   6         17.05         15.01         2.31 o
   5  11   6          1.02          2.00         1.64 o
   6  11   6          0.11          0.05         1.33 o
   7  11   6          0.53          1.09         1.79 o
   8  11   6          0.20          0.88         1.99 o
  -8  12   6         12.46         13.80         3.35 o
  -7  12   6         58.87         62.14         3.58 o
  -6  12   6         17.65         18.32         1.86 o
  -5  12   6         20.55         26.80         2.10 o
  -4  12   6          0.01          0.93         1.00 o
  -3  12   6         14.58         11.64         1.70 o
  -2  12   6          1.14          1.11         1.12 o
  -1  12   6         14.92         13.96         1.81 o
   0  12   6         22.12         19.17         1.81 o
   1  12   6          0.47          0.73         1.42 o
   2  12   6         26.68         27.34         2.97 o
   3  12   6        145.74        153.28         6.64 o
   4  12   6         21.57         22.25         2.82 o
   5  12   6         12.02         13.59         2.40 o
   6  12   6          4.09          3.76         1.59 o
   7  12   6          8.41         11.20         3.31 o
  -7  13   6          9.80         13.23         2.79 o
  -6  13   6         41.88         49.70         3.27 o
  -5  13   6          0.43         -0.81         1.63 o
  -4  13   6         63.23         73.77         3.45 o
  -3  13   6         77.84         76.13         3.93 o
  -2  13   6          0.65          0.58         1.21 o
  -1  13   6         26.44         32.13         2.62 o
   0  13   6          9.54          8.23         1.41 o
   1  13   6          0.05         -0.44         1.56 o
   2  13   6        150.02        153.78         6.78 o
   3  13   6          8.24         14.45         3.65 o
   4  13   6         49.08         52.49         4.11 o
   5  13   6         71.34         77.13         5.86 o
   6  13   6          0.29         -0.34         2.39 o
  -6  14   6         71.09         79.80         5.17 o
  -5  14   6         12.90         15.23         2.06 o
  -4  14   6         37.86         36.24         2.55 o
  -3  14   6          0.47          1.31         1.18 o
  -2  14   6          3.45          2.92         1.32 o
  -1  14   6         13.82         11.54         1.87 o
   0  14   6         16.09         13.98         1.93 o
   1  14   6          8.68         11.47         2.38 o
   2  14   6          2.23          2.15         1.80 o
   3  14   6        116.21        124.05         6.37 o
   4  14   6         72.56         72.32         4.98 o
   5  14   6          1.76          4.24         4.22 o
  -5  15   6        203.08        214.42         8.65 o
  -4  15   6         11.28          9.68         1.64 o
  -3  15   6         37.69         44.78         2.88 o
  -2  15   6          4.41          8.90         1.86 o
  -1  15   6         39.30         45.22         3.17 o
   0  15   6         10.09         12.03         2.81 o
   1  15   6         10.45         12.25         2.50 o
   2  15   6          8.57          3.78         2.59 o
   3  15   6         48.52         62.17         6.16 o
   4  15   6         19.02         23.65         6.06 o
  -5  16   6          7.29          6.38         3.85 o
  -4  16   6         80.02         91.24         5.79 o
  -3  16   6         19.02         18.63         2.63 o
  -2  16   6         24.26         24.59         2.55 o
  -1  16   6          4.21          3.65         1.50 o
   0  16   6          4.54          5.60         2.10 o
   1  16   6          0.21          1.05         5.88 o
   2  16   6          9.14         10.28         4.34 o
   3  16   6          0.36          0.84         3.99 o
  -3  17   6         13.95         14.95         4.38 o
  -2  17   6         31.04         38.66         4.82 o
  -1  17   6          0.72         -1.64         1.64 o
 -11   1   7         24.94         22.59         3.05 o
 -10   1   7          6.00          3.32         1.43 o
  -9   1   7          2.55          4.43         1.32 o
  -8   1   7          2.96          2.82         1.04 o
  -7   1   7          1.49          2.82         0.95 o
  -6   1   7         53.27         40.75         2.18 o
  -5   1   7        132.41        123.95         3.57 o
  -4   1   7          4.01          6.72         1.04 o
  -3   1   7         16.91         16.24         1.05 o
  -2   1   7         70.68         70.46         1.84 o
  -1   1   7          6.56          4.76         0.50 o
   0   1   7          6.46          7.87         1.22 o
   1   1   7         82.23         85.35         3.18 o
   2   1   7        125.56        106.46         4.09 o
   3   1   7         72.54         67.18         1.99 o
   4   1   7        197.67        207.11         3.84 o
   5   1   7        106.81        105.82         3.40 o
   6   1   7         12.57         13.69         1.67 o
   7   1   7          2.26          2.04         1.08 o
   8   1   7         43.21         51.95         4.73 o
   9   1   7         33.33         43.54         6.03 o
  10   1   7          1.71          1.24         3.21 o
 -11   2   7         33.43         35.74         3.82 o
 -10   2   7          4.53          7.16         2.74 o
  -9   2   7         42.66         40.52         2.99 o
  -8   2   7         26.82         20.75         1.84 o
  -7   2   7         33.71         34.89         2.12 o
  -6   2   7        199.08        176.13         4.51 o
  -5   2   7        109.70         95.59         2.49 o
  -4   2   7        176.88        166.13         3.36 o
  -3   2   7          0.23          0.46         0.38 o
  -2   2   7        461.27        476.83         4.73 o
  -1   2   7        251.73        247.88         3.87 o
   0   2   7        292.57        298.68         3.71 o
   1   2   7         83.13         77.29         1.78 o
   2   2   7        166.24        162.22         4.81 o
   3   2   7         43.87         53.94         2.20 o
   4   2   7        119.04        121.56         2.95 o
   5   2   7         14.80         13.93         1.37 o
   6   2   7          9.12          8.78         1.21 o
   7   2   7          8.42         10.50         1.70 o
   8   2   7          2.25          5.08         1.61 o
   9   2   7         23.23         26.52         3.49 o
  10   2   7         45.24         47.96         6.54 o
 -11   3   7          9.29         14.84         2.80 o
 -10   3   7        139.72        159.33         6.27 o
  -9   3   7         76.17         79.00         3.38 o
  -8   3   7          0.45         -0.18         0.90 o
  -7   3   7         11.87         10.81         1.11 o
  -6   3   7        296.27        265.56         4.93 o
  -5   3   7        609.95        535.92         6.87 o
  -4   3   7        377.88        346.37         5.21 o
  -3   3   7        406.35        390.49         5.07 o
  -2   3   7        833.46        845.06        10.05 o
  -1   3   7        352.72        356.25         9.80 o
   0   3   7        102.53        104.81         2.45 o
   1   3   7         11.16         11.51         0.84 o
   2   3   7         11.84          8.43         0.66 o
   3   3   7         73.01         66.94         2.25 o
   4   3   7       1313.74       1307.14        12.46 o
   5   3   7          3.57          5.17         1.04 o
   6   3   7         55.49         49.36         2.85 o
   7   3   7          0.64         -0.52         0.93 o
   8   3   7          0.44          0.29         1.49 o
   9   3   7          7.52          5.15         1.85 o
  10   3   7          0.00          0.84         3.11 o
 -11   4   7        110.66        127.48         7.21 o
 -10   4   7          2.61          2.88         1.41 o
  -9   4   7          0.21          0.51         0.90 o
  -8   4   7         15.88         15.94         1.50 o
  -7   4   7         12.96         11.94         1.25 o
  -6   4   7         29.78         23.17         1.42 o
  -5   4   7        579.15        533.09         6.20 o
  -4   4   7         13.82         11.38         0.90 o
  -3   4   7        127.71        127.99         2.65 o
  -2   4   7         46.21         51.61         1.97 o
  -1   4   7        397.12        394.52         5.77 o
   0   4   7          0.16          1.17         0.72 o
   1   4   7         24.85         29.04         0.96 o
   2   4   7         16.97         18.45         0.83 o
   3   4   7         62.35         60.08         2.84 o
   4   4   7        244.41        242.58         5.47 o
   5   4   7        269.00        276.51         6.08 o
   6   4   7         28.43         26.40         2.01 o
   7   4   7          0.94          1.21         0.97 o
   8   4   7          3.36          2.80         1.14 o
   9   4   7          2.72          6.51         3.69 o
  10   4   7         51.40         54.81         7.02 o
 -11   5   7          4.96          5.03         3.06 o
 -10   5   7          6.49          4.39         1.41 o
  -9   5   7         45.92         50.53         2.66 o
  -8   5   7         38.95         41.15         2.28 o
  -7   5   7          3.90          2.88         0.92 o
  -6   5   7         24.45         19.44         2.00 o
  -5   5   7         85.90         81.91         2.04 o
  -4   5   7          0.35          0.91         0.53 o
  -3   5   7        492.26        467.38         5.79 o
  -2   5   7          0.12          0.75         0.51 o
  -1   5   7        319.65        307.90         5.13 o
   0   5   7        108.01        113.50         2.21 o
   1   5   7          9.07          9.48         0.63 o
   2   5   7          1.83          1.32         0.52 o
   3   5   7          0.00         -0.72         0.72 o
   4   5   7         16.32         16.60         1.52 o
   5   5   7        309.26        297.76         5.80 o
   6   5   7         13.70         19.66         1.71 o
   7   5   7         19.51         21.91         2.03 o
   8   5   7          2.30          1.82         1.30 o
   9   5   7         14.51         13.93         2.69 o
 -10   6   7         39.82         39.91         2.49 o
  -9   6   7         16.91         18.78         1.78 o
  -8   6   7         26.93         27.74         1.97 o
  -7   6   7          5.89          6.98         1.20 o
  -6   6   7         49.36         43.66         2.19 o
  -5   6   7         78.97         67.74         2.29 o
  -4   6   7       1141.39       1094.40        10.96 o
  -3   6   7          3.73          2.99         0.84 o
  -2   6   7         78.85         71.45         1.94 o
  -1   6   7        106.03        101.97         2.93 o
   0   6   7        284.60        273.65         4.43 o
   1   6   7          4.38          3.46         0.58 o
   2   6   7         48.65         49.02         2.66 o
   3   6   7         26.92         28.92         1.96 o
   4   6   7          0.17         -0.02         0.78 o
   5   6   7          7.94          9.73         1.40 o
   6   6   7        540.20        569.42         8.98 o
   7   6   7         10.27         13.57         1.62 o
   8   6   7          6.53          9.69         1.69 o
   9   6   7          1.01          3.81         3.34 o
 -10   7   7        108.71        118.64         4.32 o
  -9   7   7          9.79          7.57         1.49 o
  -8   7   7          2.45          3.27         1.11 o
  -7   7   7        137.27        144.18         4.24 o
  -6   7   7        105.01        112.42         3.55 o
  -5   7   7         45.00         37.99         1.81 o
  -4   7   7         80.82         85.09         2.60 o
  -3   7   7          4.72          2.87         0.91 o
  -2   7   7        216.60        207.00         4.15 o
  -1   7   7         45.61         47.28         1.62 o
   0   7   7        737.61        695.45        10.00 o
   1   7   7        280.88        272.39         6.89 o
   2   7   7        316.82        309.21         6.31 o
   3   7   7         48.54         48.14         2.99 o
   4   7   7         35.41         32.47         2.22 o
   5   7   7          5.40          6.46         1.62 o
   6   7   7        100.51        103.79         5.36 o
   7   7   7          2.88          4.97         1.41 o
   8   7   7         53.97         52.49         3.36 o
   9   7   7          0.86          1.67         1.76 o
 -10   8   7         12.35          9.32         1.94 o
  -9   8   7         52.09         57.15         3.49 o
  -8   8   7         22.06         20.25         2.36 o
  -7   8   7        129.32        137.62         4.26 o
  -6   8   7          4.33          8.19         1.24 o
  -5   8   7          0.53          0.05         0.90 o
  -4   8   7         21.95         22.18         1.44 o
  -3   8   7          3.66          4.44         1.01 o
  -2   8   7          0.04          0.40         0.73 o
  -1   8   7        183.74        172.13         5.59 o
   0   8   7        235.40        202.47         5.18 o
   1   8   7         66.94         66.47         3.16 o
   2   8   7          1.91          2.25         0.93 o
   3   8   7         81.71         80.68         3.46 o
   4   8   7          2.84          1.89         1.79 o
   5   8   7         70.42         62.99         3.25 o
   6   8   7          0.87          2.28         1.09 o
   7   8   7          1.34          3.64         1.41 o
   8   8   7          0.31          1.41         1.85 o
   9   8   7          0.33         -0.55         2.63 o
 -10   9   7          0.88         -0.32         1.44 o
  -9   9   7         12.27         14.44         2.01 o
  -8   9   7          0.55         -0.18         1.20 o
  -7   9   7         22.94         24.50         2.30 o
  -6   9   7         24.10         23.99         2.16 o
  -5   9   7         54.69         60.30         2.80 o
  -4   9   7          0.63          0.21         1.07 o
  -3   9   7        295.58        280.25         5.92 o
  -2   9   7        281.77        281.04         6.59 o
  -1   9   7        100.64         84.11         4.12 o
   0   9   7         10.83         11.40         1.52 o
   1   9   7         52.25         44.74         2.62 o
   2   9   7        199.93        208.17         5.17 o
   3   9   7          6.59          6.19         1.09 o
   4   9   7          6.53          4.89         1.20 o
   5   9   7          0.01         -0.05         1.04 o
   6   9   7         26.01         19.82         1.85 o
   7   9   7          4.51          6.16         1.35 o
   8   9   7          8.36          7.69         1.88 o
  -9  10   7          1.28          0.52         1.26 o
  -8  10   7         24.43         24.57         2.42 o
  -7  10   7          0.17          1.15         1.20 o
  -6  10   7         57.01         54.85         3.17 o
  -5  10   7         57.34         53.27         2.74 o
  -4  10   7         15.79         11.84         1.35 o
  -3  10   7         57.73         56.67         3.27 o
  -2  10   7        318.65        295.21         7.03 o
  -1  10   7        174.09        154.94         6.47 o
   0  10   7          1.82          0.43         1.17 o
   1  10   7          4.54          7.07         1.27 o
   2  10   7          6.64          6.65         1.37 o
   3  10   7         35.90         37.36         2.74 o
   4  10   7          1.78          2.97         1.41 o
   5  10   7          0.21          1.50         1.17 o
   6  10   7          0.01         -0.80         1.31 o
   7  10   7         78.79         81.30         4.60 o
   8  10   7          3.58          1.26         5.71 o
  -9  11   7         10.31         10.89         2.86 o
  -8  11   7          5.75          5.92         1.53 o
  -7  11   7          1.85          1.67         1.35 o
  -6  11   7          0.04         -0.38         1.24 o
  -5  11   7         11.42          9.43         1.44 o
  -4  11   7          0.00          0.73         1.10 o
  -3  11   7         46.60         48.91         3.02 o
  -2  11   7          2.75          3.83         1.20 o
  -1  11   7        319.98        309.41        12.46 o
   0  11   7         18.94         23.87         2.73 o
   1  11   7          0.03          0.54         1.45 o
   2  11   7          0.90          4.46         1.73 o
   3  11   7         23.30         23.31         2.77 o
   4  11   7         90.09         97.19         8.46 o
   5  11   7         40.78         42.42         4.20 o
   6  11   7          0.04         -1.33         1.43 o
   7  11   7          0.15         -2.01         2.01 o
   8  11   7          6.29          5.48         3.75 o
  -8  12   7          0.54         -2.06         2.06 o
  -7  12   7         22.16         27.24         3.47 o
  -6  12   7          4.37          2.75         1.28 o
  -5  12   7          5.74          4.55         1.20 o
  -4  12   7         63.97         64.36         3.19 o
  -3  12   7         21.51         21.02         2.17 o
  -2  12   7         48.08         42.59         4.23 o
  -1  12   7         12.16         13.38         1.83 o
   0  12   7        105.44         96.79         5.19 o
   1  12   7         60.73         66.52         4.39 o
   2  12   7          0.06          1.65         1.60 o
   3  12   7          0.08         -0.19         1.52 o
   4  12   7         10.31          8.09         2.02 o
   5  12   7          5.56          2.87         1.57 o
   6  12   7         71.07         77.57         4.34 o
   7  12   7         27.61         29.52         6.15 o
  -7  13   7         34.46         35.33         6.35 o
  -6  13   7         37.47         42.24         3.15 o
  -5  13   7          2.46          1.71         1.24 o
  -4  13   7          4.56          3.91         1.47 o
  -3  13   7          4.55          3.67         1.18 o
  -2  13   7         10.42          7.06         1.44 o
  -1  13   7         38.55         32.45         2.64 o
   0  13   7         41.54         48.59         3.94 o
   1  13   7          1.36          0.48         1.87 o
   2  13   7         78.95         80.51         5.06 o
   3  13   7          2.63          4.75         3.45 o
   4  13   7          0.07         -1.90         1.90 o
   5  13   7          2.52          3.33         1.76 o
   6  13   7         16.00         22.50         5.21 o
  -6  14   7         51.17         48.31         4.61 o
  -5  14   7          0.69          1.21         1.31 o
  -4  14   7          2.04          1.28         1.39 o
  -3  14   7         29.33         33.41         2.49 o
  -2  14   7          0.43          1.01         1.49 o
  -1  14   7          1.60          0.39         1.67 o
   0  14   7          6.61          8.07         2.49 o
   1  14   7         20.67         20.88         4.68 o
   2  14   7         37.32         36.89         3.70 o
   3  14   7         23.12         21.10         2.97 o
   4  14   7         21.32         17.69         2.85 o
   5  14   7          0.53          1.81         2.75 o
  -5  15   7         20.07         17.40         3.09 o
  -4  15   7         47.74         50.33         3.11 o
  -3  15   7         88.81         99.90         4.30 o
  -2  15   7         15.78         14.37         2.10 o
  -1  15   7         11.06         14.53         3.26 o
   0  15   7          5.44          6.68         2.49 o
   1  15   7          2.33         -3.12         3.12 o
   2  15   7          0.21          1.01         1.73 o
   3  15   7         49.32         52.92         5.55 o
   4  15   7         36.11         32.49         7.08 o
  -4  16   7          0.34         -3.63         3.63 o
  -3  16   7          0.38         -1.28         1.62 o
  -2  16   7         52.81         56.72         3.76 o
  -1  16   7         14.46         13.25         4.58 o
   0  16   7         26.24         21.62         4.80 o
   1  16   7          2.22         -0.38         2.33 o
   2  16   7          4.09          3.44         3.52 o
  -1  17   7          7.84         -0.52         2.96 o
 -10   0   8          0.25         -0.45         3.05 o
  -9   0   8        108.81        116.83        11.28 o
  -8   0   8          1.80          2.58         1.64 o
  -7   0   8          1.16          2.76         1.38 o
  -6   0   8         33.04         21.08         2.37 o
  -5   0   8        180.75        188.53         6.53 o
  -4   0   8        170.97        185.88        10.83 o
  -3   0   8          6.19          6.11         1.27 o
  -2   0   8         16.75         21.13         1.35 o
  -1   0   8        240.17        248.93         5.70 o
   0   0   8        130.53        166.10         6.11 o
   1   0   8        227.64        221.12         7.37 o
   2   0   8          2.48          3.72         0.99 o
   3   0   8         63.65         64.93         2.46 o
   4   0   8         75.47         79.07         3.14 o
   5   0   8         17.98         19.33         1.87 o
   6   0   8          1.30          1.21         1.58 o
   7   0   8          3.22          4.98         2.29 o
   8   0   8          8.64          6.98         3.06 o
   9   0   8          2.62          3.05         2.38 o
 -10   1   8         22.18         24.49         2.67 o
  -9   1   8          0.00          3.47         1.18 o
  -8   1   8         32.81         38.50         2.46 o
  -7   1   8         32.22         30.60         2.10 o
  -6   1   8          4.72          2.79         1.02 o
  -5   1   8          0.03          0.26         0.77 o
  -4   1   8        663.33        611.04         8.88 o
  -3   1   8        296.64        296.44         4.90 o
  -2   1   8        145.61        144.34         2.39 o
  -1   1   8        201.29        233.35         4.22 o
   0   1   8          3.42          3.36         0.74 o
   1   1   8         75.60         75.73         2.66 o
   2   1   8         93.85         86.30         4.60 o
   3   1   8         33.91         30.25         1.46 o
   4   1   8          1.09          0.50         0.53 o
   5   1   8         23.19         22.35         1.57 o
   6   1   8          2.90          3.05         1.11 o
   7   1   8          0.11          0.75         1.47 o
   8   1   8         21.98         23.51         3.05 o
   9   1   8         39.48         37.35         4.00 o
 -10   2   8          0.12          3.41         1.57 o
  -9   2   8         40.62         42.83         3.23 o
  -8   2   8          2.59          2.36         0.97 o
  -7   2   8         37.40         27.51         2.22 o
  -6   2   8         27.95         31.23         2.02 o
  -5   2   8          1.17         -0.13         0.61 o
  -4   2   8          6.27          7.11         0.82 o
  -3   2   8         50.42         49.82         1.41 o
  -2   2   8         63.65         66.48         2.58 o
  -1   2   8          0.88          2.06         0.51 o
   0   2   8        441.87        463.30         6.67 o
   1   2   8          2.07          1.44         0.53 o
   2   2   8         34.23         29.67         1.37 o
   3   2   8        591.85        573.46         7.06 o
   4   2   8         54.94         54.31         2.03 o
   5   2   8          5.25          4.40         0.82 o
   6   2   8          0.65          1.33         0.95 o
   7   2   8          3.01          0.95         1.67 o
   8   2   8          0.48          1.69         1.54 o
   9   2   8          0.56          6.73         2.40 o
 -11   3   8          0.62          2.20         2.06 o
 -10   3   8         12.30         13.48         2.17 o
  -9   3   8         11.97         11.86         2.97 o
  -8   3   8         11.45         16.71         2.02 o
  -7   3   8          1.83          1.04         0.88 o
  -6   3   8         10.66         11.98         1.34 o
  -5   3   8         57.35         52.06         1.83 o
  -4   3   8        276.38        277.92         4.37 o
  -3   3   8        333.88        352.95         4.87 o
  -2   3   8         15.52         20.82         1.07 o
  -1   3   8         18.84         19.35         1.61 o
   0   3   8        292.07        295.12         3.67 o
   1   3   8         45.36         46.97         1.55 o
   2   3   8          0.77          1.09         0.51 o
   3   3   8          3.81          3.22         1.27 o
   4   3   8         15.22         15.93         1.30 o
   5   3   8         16.30         16.91         1.35 o
   6   3   8         67.20         62.62         2.56 o
   7   3   8         65.69         67.50         3.42 o
   8   3   8          2.82          3.44         2.00 o
   9   3   8          5.16          4.67         2.14 o
 -11   4   8         54.19         70.05         6.20 o
 -10   4   8         32.05         30.05         3.14 o
  -9   4   8         30.70         31.95         2.58 o
  -8   4   8         12.20         10.42         1.56 o
  -7   4   8          4.33          3.20         1.08 o
  -6   4   8        104.30         94.18         3.55 o
  -5   4   8         28.71         20.74         1.21 o
  -4   4   8          0.14          1.14         0.65 o
  -3   4   8        175.86        169.30         3.25 o
  -2   4   8         48.68         53.01         1.73 o
  -1   4   8          2.73          1.43         0.53 o
   0   4   8         14.61         14.87         1.21 o
   1   4   8         94.40         86.68         2.00 o
   2   4   8        145.67        139.40         3.10 o
   3   4   8          0.01          0.47         0.60 o
   4   4   8         41.42         38.24         1.81 o
   5   4   8        233.20        228.45         4.68 o
   6   4   8         45.08         42.87         2.26 o
   7   4   8          7.92          7.14         1.54 o
   8   4   8          0.83          0.44         2.01 o
   9   4   8          7.14         11.12         2.07 o
 -10   5   8          0.16         -1.25         1.25 o
  -9   5   8         96.38        101.16         3.79 o
  -8   5   8         80.80         82.30         3.23 o
  -7   5   8         70.37         80.15         3.08 o
  -6   5   8         51.34         52.16         2.37 o
  -5   5   8          2.03          2.05         0.83 o
  -4   5   8        652.95        599.21         6.97 o
  -3   5   8         45.87         44.16         1.64 o
  -2   5   8        985.65        993.83        10.34 o
  -1   5   8         85.94         77.61         2.14 o
   0   5   8        374.22        382.80         6.44 o
   1   5   8          5.56          5.27         0.80 o
   2   5   8          3.20          4.85         0.89 o
   3   5   8         67.76         62.99         2.38 o
   4   5   8         89.01         79.21         2.80 o
   5   5   8        164.84        163.22         3.99 o
   6   5   8        136.87        130.37         3.77 o
   7   5   8         34.26         40.29         2.50 o
   8   5   8         39.99         37.54         2.81 o
   9   5   8         28.19         23.67         6.68 o
 -10   6   8          6.52          7.92         2.18 o
  -9   6   8         12.94         13.76         1.71 o
  -8   6   8          5.54          4.86         1.11 o
  -7   6   8          0.18          0.22         0.93 o
  -6   6   8         82.60         81.46         3.01 o
  -5   6   8          8.93          6.31         0.89 o
  -4   6   8          1.86          2.92         0.81 o
  -3   6   8         97.51         90.32         2.80 o
  -2   6   8         18.67         20.81         1.17 o
  -1   6   8         34.38         30.45         1.60 o
   0   6   8         21.16         19.84         1.29 o
   1   6   8         37.32         37.34         2.08 o
   2   6   8         32.56         38.41         2.29 o
   3   6   8          1.21          0.45         0.88 o
   4   6   8         17.05         15.31         1.32 o
   5   6   8         15.97         16.37         1.38 o
   6   6   8         45.15         43.23         2.28 o
   7   6   8          0.95          4.02         1.28 o
   8   6   8          0.03         -0.09         1.11 o
   9   6   8          4.24          2.44         2.21 o
 -10   7   8         24.90         27.65         2.77 o
  -9   7   8          4.97          3.47         1.11 o
  -8   7   8        122.64        120.97         4.13 o
  -7   7   8         31.54         30.19         2.05 o
  -6   7   8         21.94         21.46         1.71 o
  -5   7   8          0.84         -0.12         0.70 o
  -4   7   8         78.74         67.84         2.38 o
  -3   7   8         51.47         51.45         2.35 o
  -2   7   8         24.34         24.12         1.58 o
  -1   7   8        187.63        177.27         3.42 o
   0   7   8        156.48        145.78         6.72 o
   1   7   8         14.57         15.99         1.46 o
   2   7   8         57.42         58.11         2.64 o
   3   7   8          1.11         -1.05         1.05 o
   4   7   8          2.95          2.42         2.40 o
   5   7   8         36.51         33.88         2.21 o
   6   7   8         21.50         19.94         1.86 o
   7   7   8         52.15         51.49         4.84 o
   8   7   8          1.51          1.83         1.36 o
   9   7   8          1.26          1.24         2.40 o
 -10   8   8          0.54         -2.20         2.20 o
  -9   8   8         11.75         11.80         1.73 o
  -8   8   8          9.31          8.22         1.33 o
  -7   8   8         14.40         14.94         1.64 o
  -6   8   8         20.61         20.59         1.78 o
  -5   8   8         27.74         25.71         1.63 o
  -4   8   8          7.03          5.23         0.88 o
  -3   8   8         31.48         25.38         1.66 o
  -2   8   8          6.40          8.89         1.48 o
  -1   8   8         64.38         53.25         3.10 o
   0   8   8          6.50          6.24         1.85 o
   1   8   8        133.10        141.36         4.66 o
   2   8   8          0.04          0.89         0.99 o
   3   8   8          4.69          4.81         1.23 o
   4   8   8         21.84         16.07         1.76 o
   5   8   8          0.76         -0.79         1.66 o
   6   8   8         27.58         24.64         2.04 o
   7   8   8          0.23          1.43         1.29 o
   8   8   8          1.56          2.55         1.60 o
  -9   9   8          0.46         -0.82         1.38 o
  -8   9   8         10.13         11.09         1.79 o
  -7   9   8          0.24         -0.98         1.25 o
  -6   9   8         34.24         41.05         2.38 o
  -5   9   8          4.28          1.85         0.90 o
  -4   9   8         11.15          8.00         1.11 o
  -3   9   8         11.55         10.04         1.27 o
  -2   9   8          0.22          0.21         1.33 o
  -1   9   8         29.60         32.06         2.60 o
   0   9   8        157.49        149.73         7.26 o
   1   9   8          8.47          9.71         1.45 o
   2   9   8         23.84         26.50         1.97 o
   3   9   8          8.51         10.67         1.41 o
   4   9   8          6.62          5.70         1.15 o
   5   9   8         21.63         17.96         1.92 o
   6   9   8          0.64          0.75         1.06 o
   7   9   8          9.00          4.56         2.87 o
   8   9   8          2.97         -0.31         1.71 o
  -9  10   8         13.46         12.82         3.02 o
  -8  10   8          3.50          3.20         1.38 o
  -7  10   8          9.30          8.14         1.62 o
  -6  10   8          0.82          2.87         1.27 o
  -5  10   8          0.47         -0.10         0.92 o
  -4  10   8          3.32          1.45         1.03 o
  -3  10   8         12.35         17.63         1.70 o
  -2  10   8         31.80         29.50         2.73 o
  -1  10   8         34.83         37.38         3.03 o
   0  10   8         76.64         71.25         6.92 o
   1  10   8         74.87         71.38         4.25 o
   2  10   8          5.64          2.57         1.40 o
   3  10   8          5.09          4.47         1.14 o
   4  10   8          1.12         -0.44         1.17 o
   5  10   8         36.08         37.58         2.86 o
   6  10   8         32.32         32.53         2.73 o
   7  10   8         10.87         12.43         3.64 o
  -8  11   8          8.72          6.00         1.90 o
  -7  11   8         44.12         47.04         3.22 o
  -6  11   8         91.30        100.31         4.50 o
  -5  11   8         63.70         60.72         3.11 o
  -4  11   8          3.24          2.48         1.12 o
  -3  11   8         18.39         16.18         1.90 o
  -2  11   8         18.46         22.12         2.56 o
  -1  11   8        120.50        127.36         5.55 o
   0  11   8         63.74         66.05         5.24 o
   1  11   8         57.44         68.14         4.34 o
   2  11   8         54.95         54.18         4.01 o
   3  11   8          3.18          2.91         1.59 o
   4  11   8          5.47          4.81         1.72 o
   5  11   8         10.08          9.66         2.34 o
   6  11   8          0.42         -1.80         1.80 o
   7  11   8         20.53         22.71         5.81 o
  -8  12   8          6.12          3.35         2.70 o
  -7  12   8          2.38          0.81         1.38 o
  -6  12   8          0.49         -0.52         1.85 o
  -5  12   8         11.19         12.19         1.67 o
  -4  12   8         16.87         16.21         1.76 o
  -3  12   8          0.82          1.08         1.42 o
  -2  12   8         18.43         19.29         3.13 o
  -1  12   8         53.23         52.65         3.84 o
   0  12   8          0.98          1.91         3.38 o
   1  12   8         13.32         15.62         2.46 o
   2  12   8         13.96         15.20         2.28 o
   3  12   8          2.00          4.86         1.83 o
   4  12   8          1.27          1.65         1.53 o
   5  12   8         30.60         31.15         3.38 o
   6  12   8         10.47         20.75         5.57 o
  -7  13   8          8.02          5.21         2.20 o
  -6  13   8         50.05         49.51         4.00 o
  -5  13   8          7.90          5.07         1.23 o
  -4  13   8         47.05         50.90         3.01 o
  -3  13   8        106.17        117.89         4.45 o
  -2  13   8         20.71         19.17         2.80 o
  -1  13   8          7.83          6.13         2.49 o
   0  13   8        102.67        102.20         6.94 o
   1  13   8         37.22         37.22         3.60 o
   2  13   8         31.83         38.32         3.70 o
   3  13   8         40.12         37.28         3.68 o
   4  13   8         21.25         25.24         3.19 o
   5  13   8         32.30         30.93         4.28 o
   6  13   8          5.10          8.86         4.15 o
  -6  14   8          0.02         -3.08         3.08 o
  -5  14   8         63.97         67.59         4.08 o
  -4  14   8         75.05         85.86         4.46 o
  -3  14   8         21.74         18.61         2.73 o
  -2  14   8         19.20         22.35         3.66 o
  -1  14   8          2.84          1.43         3.37 o
   0  14   8         22.48         29.33         4.00 o
   1  14   8          6.86          1.98         1.82 o
   2  14   8          7.74          9.90         2.43 o
   3  14   8         12.78         12.75         2.59 o
   4  14   8         14.68         17.55         3.37 o
   5  14   8         23.51         28.95         6.37 o
  -4  15   8         43.93         48.09         4.88 o
  -3  15   8         24.93         25.67         3.74 o
  -2  15   8         27.40         32.83         4.22 o
  -1  15   8          0.46         -1.00         1.94 o
   0  15   8         14.11         16.41         6.66 o
   1  15   8         19.04         26.79         4.16 o
   2  15   8          0.02         -2.81         2.81 o
   3  15   8          2.98          7.79         2.87 o
  -1  16   8         18.94         20.72         5.17 o
   0  16   8          1.12         -1.39         3.02 o
   1  16   8          2.19          3.02         3.17 o
 -10   1   9          0.94          0.92         1.37 o
  -9   1   9          6.36          7.22         1.63 o
  -8   1   9          2.92          1.69         0.98 o
  -7   1   9         28.94         27.29         2.06 o
  -6   1   9         18.83         13.39         1.44 o
  -5   1   9          4.22          5.18         1.04 o
  -4   1   9          0.22          0.62         0.82 o
  -3   1   9         95.34         86.73         2.26 o
  -2   1   9        282.27        273.98         5.84 o
  -1   1   9          2.15          1.58         0.69 o
   0   1   9          3.23          2.96         1.31 o
   1   1   9        129.13        133.80         3.77 o
   2   1   9          1.22          0.00         0.80 o
   3   1   9         71.80         70.87         2.58 o
   4   1   9         38.10         33.82         1.92 o
   5   1   9         12.43         12.36         1.73 o
   6   1   9         27.29         24.83         3.16 o
   7   1   9          0.59          1.38         2.93 o
   8   1   9          8.09          9.45         1.86 o
   9   1   9          3.69          2.79         3.37 o
 -11   2   9          0.64          2.25         2.42 o
 -10   2   9         69.79         78.85         4.58 o
  -9   2   9         13.95         20.54         2.43 o
  -8   2   9          4.18          7.45         1.74 o
  -7   2   9         28.47         29.74         2.09 o
  -6   2   9          1.16         -0.87         0.87 o
  -5   2   9         77.13         67.65         2.84 o
  -4   2   9          6.29          4.34         0.66 o
  -3   2   9        263.77        246.87         4.03 o
  -2   2   9        103.48         96.52         2.83 o
  -1   2   9          3.42          6.19         0.89 o
   0   2   9          2.60          0.48         0.56 o
   1   2   9         72.38         83.86         2.65 o
   2   2   9        132.62        124.65         3.73 o
   3   2   9         48.30         47.53         2.17 o
   4   2   9          1.86          2.85         0.91 o
   5   2   9         97.95         98.61         3.44 o
   6   2   9          3.34          3.45         1.27 o
   7   2   9         26.95         26.57         2.92 o
   8   2   9          4.10          6.04         1.60 o
   9   2   9          0.53          4.87         2.78 o
 -11   3   9          0.48          0.59         3.43 o
 -10   3   9        162.18        177.53         6.04 o
  -9   3   9        102.97        101.99         4.37 o
  -8   3   9         25.80         24.83         2.17 o
  -7   3   9          0.97          0.21         1.01 o
  -6   3   9         17.68         14.48         1.37 o
  -5   3   9          8.91         10.46         0.96 o
  -4   3   9        893.37        849.16        15.05 o
  -3   3   9        541.08        518.62         6.39 o
  -2   3   9         94.42         83.95         3.28 o
  -1   3   9        202.27        215.63         6.09 o
   0   3   9        260.66        272.61         5.06 o
   1   3   9          1.24          2.41         0.65 o
   2   3   9          0.23          0.27         0.54 o
   3   3   9         50.48         45.39         2.36 o
   4   3   9        193.01        174.87         4.40 o
   5   3   9        118.71        110.50         3.68 o
   6   3   9         59.54         62.28         2.97 o
   7   3   9          1.19          2.47         1.53 o
   8   3   9          1.39          2.08         1.41 o
   9   3   9          4.44          4.07         2.70 o
 -10   4   9         67.81         75.64         3.99 o
  -9   4   9         16.89         21.47         2.19 o
  -8   4   9         11.84         10.30         1.55 o
  -7   4   9          0.38          0.56         1.07 o
  -6   4   9          8.64          8.47         1.27 o
  -5   4   9          0.32          1.19         0.71 o
  -4   4   9          0.42          1.63         0.62 o
  -3   4   9         54.34         49.49         1.81 o
  -2   4   9        190.41        200.40         5.01 o
  -1   4   9         40.77         42.07         2.06 o
   0   4   9        229.44        238.16         5.19 o
   1   4   9         12.80         11.70         1.17 o
   2   4   9         50.50         48.45         1.85 o
   3   4   9          1.29          0.86         1.18 o
   4   4   9         19.94         17.13         1.78 o
   5   4   9         81.38         73.92         3.05 o
   6   4   9          1.14          3.50         1.15 o
   7   4   9          6.33          6.77         1.34 o
   8   4   9         45.15         47.33         3.31 o
   9   4   9          0.01          4.10         2.63 o
 -10   5   9         38.46         48.13         3.90 o
  -9   5   9          0.01          0.47         1.32 o
  -8   5   9        132.51        144.89         5.03 o
  -7   5   9         58.94         63.32         3.23 o
  -6   5   9          0.97          0.03         1.25 o
  -5   5   9          0.67          1.67         0.74 o
  -4   5   9         86.22         84.42         2.82 o
  -3   5   9        226.82        229.34         4.37 o
  -2   5   9        126.39        113.44         2.86 o
  -1   5   9          0.65          1.06         1.05 o
   0   5   9        243.58        248.62         5.28 o
   1   5   9          9.32          9.02         0.85 o
   2   5   9         42.85         38.96         2.29 o
   3   5   9         31.35         27.43         2.52 o
   4   5   9          0.06          0.18         0.87 o
   5   5   9         28.94         25.96         1.92 o
   6   5   9        314.35        304.57         6.70 o
   7   5   9         28.30         31.06         2.40 o
   8   5   9         11.10          7.72         2.19 o
 -10   6   9          0.87          2.00         2.35 o
  -9   6   9         53.20         48.01         3.15 o
  -8   6   9         23.69         22.43         2.20 o
  -7   6   9          8.52         10.77         1.59 o
  -6   6   9          4.97          3.32         1.08 o
  -5   6   9          0.47          0.03         0.80 o
  -4   6   9          6.47          7.26         1.06 o
  -3   6   9        123.88        129.48         3.48 o
  -2   6   9        420.34        404.52         8.23 o
  -1   6   9          0.04          1.61         1.01 o
   0   6   9         58.83         59.75         3.63 o
   1   6   9        190.58        191.00         5.93 o
   2   6   9         37.03         36.46         2.10 o
   3   6   9          3.82          1.52         1.38 o
   4   6   9         33.93         29.10         2.68 o
   5   6   9         12.15          7.85         2.60 o
   6   6   9        107.48        116.71         4.82 o
   7   6   9        271.25        300.66         8.24 o
   8   6   9          3.55          1.72         1.69 o
 -10   7   9          6.68          2.26         2.77 o
  -9   7   9         10.16          9.58         1.65 o
  -8   7   9         86.12         90.73         3.69 o
  -7   7   9         20.16         19.52         1.76 o
  -6   7   9         62.84         65.11         3.24 o
  -5   7   9          9.09          9.17         1.12 o
  -4   7   9          1.65          1.37         0.86 o
  -3   7   9         63.55         62.82         2.82 o
  -2   7   9         29.33         29.03         2.15 o
  -1   7   9         82.29         74.78         3.06 o
   0   7   9         10.45          7.96         3.80 o
   1   7   9        215.73        211.35         5.12 o
   2   7   9          8.53          7.89         1.21 o
   3   7   9          0.70          1.49         0.98 o
   4   7   9        137.43        137.79         7.70 o
   5   7   9         28.98         25.25         2.20 o
   6   7   9         20.33         20.46         2.26 o
   7   7   9          8.12          4.83         1.51 o
   8   7   9          6.56          8.32         2.04 o
  -9   8   9          1.00         -1.02         1.14 o
  -8   8   9          8.00          7.03         1.26 o
  -7   8   9          1.42         -1.06         1.06 o
  -6   8   9          0.07          0.63         1.01 o
  -5   8   9         24.98         28.18         1.91 o
  -4   8   9          0.59          1.68         1.11 o
  -3   8   9          2.47          2.68         0.79 o
  -2   8   9        122.91        118.91         6.48 o
  -1   8   9          0.00         -2.04         2.04 o
   0   8   9         60.20         53.94         4.47 o
   1   8   9         10.82         11.31         1.51 o
   2   8   9          0.01         -1.06         1.06 o
   3   8   9         81.56         86.31         3.48 o
   4   8   9         22.48         22.69         2.57 o
   5   8   9          8.04          7.59         1.68 o
   6   8   9          7.56          5.71         2.13 o
   7   8   9          1.00          0.64         1.40 o
   8   8   9         12.33         10.36         3.45 o
  -9   9   9          3.78          4.20         1.95 o
  -8   9   9         20.42         20.52         1.92 o
  -7   9   9          0.05         -0.34         1.03 o
  -6   9   9         59.82         68.50         3.11 o
  -5   9   9         35.71         33.36         1.93 o
  -4   9   9          9.26          9.24         1.20 o
  -3   9   9          7.20          6.65         1.69 o
  -2   9   9         61.07         63.02         5.03 o
  -1   9   9         59.53         58.76         4.79 o
   0   9   9          5.72          1.31         2.56 o
   1   9   9          8.56          7.97         2.02 o
   2   9   9         29.65         24.59         2.03 o
   3   9   9         22.42         18.90         1.81 o
   4   9   9         37.93         39.44         3.01 o
   5   9   9         21.48         16.35         2.24 o
   6   9   9          5.78          6.74         1.70 o
   7   9   9          4.39          5.01         1.91 o
  -8  10   9          2.59          3.36         1.40 o
  -7  10   9          0.14          1.82         1.33 o
  -6  10   9         17.63         17.30         2.08 o
  -5  10   9          1.60          1.04         1.35 o
  -4  10   9        126.38        133.45         5.85 o
  -3  10   9          2.72          1.76         1.42 o
  -2  10   9          3.77          3.30         2.43 o
  -1  10   9        203.29        197.07        15.13 o
   0  10   9          0.92          4.27         2.06 o
   1  10   9          9.24          7.21         2.09 o
   2  10   9         54.79         66.24         3.58 o
   3  10   9          1.04          3.71         1.31 o
   4  10   9          6.73          5.80         1.80 o
   5  10   9          2.00          3.05         1.66 o
   6  10   9         16.74         18.26         3.31 o
  -7  11   9         26.89         26.64         3.83 o
  -6  11   9         11.28         10.94         2.06 o
  -5  11   9         30.11         28.61         2.46 o
  -4  11   9          3.31          3.50         1.56 o
  -3  11   9          0.79          0.90         1.42 o
  -2  11   9          6.18          5.19         2.19 o
  -1  11   9         40.37         45.70         7.56 o
   0  11   9        108.08        110.53         7.46 o
   1  11   9          0.01         -1.15         1.52 o
   2  11   9         18.64         22.57         2.78 o
   3  11   9         22.53         23.16         2.81 o
   4  11   9          8.68         10.90         2.84 o
   5  11   9          3.17          5.71         2.79 o
   6  11   9         21.92         11.41         3.93 o
  -7  12   9          0.04         -3.09         3.09 o
  -6  12   9          8.78          6.03         1.98 o
  -5  12   9          6.62          4.31         1.96 o
  -4  12   9          0.19          1.71         1.50 o
  -3  12   9         16.18         15.79         2.34 o
  -2  12   9         36.23         32.94         4.11 o
  -1  12   9         38.16         45.92         4.80 o
   0  12   9        109.15        103.27         6.98 o
   1  12   9         32.01         29.69         3.26 o
   2  12   9          2.35          2.65         2.58 o
   3  12   9          5.17          5.88         2.63 o
   4  12   9          4.12          4.94         2.22 o
   5  12   9         12.01         11.92         4.59 o
  -6  13   9         81.13         93.24         8.79 o
  -5  13   9          7.42          1.52         3.38 o
  -4  13   9          5.98          8.14         1.90 o
  -3  13   9         12.17          8.35         2.08 o
  -2  13   9         23.72         26.80         7.09 o
  -1  13   9         38.32         48.17         5.03 o
   0  13   9         20.17         22.88         3.69 o
   1  13   9          0.79          2.66         2.15 o
   2  13   9         10.89         15.51         2.61 o
   3  13   9         16.20         13.38         2.97 o
   4  13   9         10.97         15.08         4.65 o
  -4  14   9         15.29         20.08         3.37 o
  -3  14   9          0.00         -0.78         1.84 o
  -2  14   9         54.23         67.46         6.04 o
  -1  14   9          5.26          9.35         2.93 o
   0  14   9          3.55          6.97         2.60 o
   1  14   9          5.14          5.58         2.41 o
   2  14   9          1.49         -0.20         1.85 o
   3  14   9          0.86         -1.12         3.20 o
  -1  15   9         10.04         10.35         4.11 o
   0  15   9          2.62         -0.60         3.02 o
   1  15   9          0.40         -3.21         3.21 o
  -9   0  10         12.72         12.19         3.65 o
  -8   0  10          0.07         -1.62         1.62 o
  -7   0  10         15.92         18.20         2.68 o
  -6   0  10         10.04          5.73         1.61 o
  -5   0  10         28.93         17.29         2.27 o
  -4   0  10         70.31         67.48         4.13 o
  -3   0  10        304.24        279.47        11.39 o
  -2   0  10        408.44        372.78        10.54 o
  -1   0  10          9.96          4.88         2.26 o
   0   0  10        198.25        237.66         9.55 o
   1   0  10        230.13        244.87        13.05 o
   2   0  10         15.76         14.80         1.99 o
   3   0  10         10.81         10.58         1.82 o
   4   0  10         28.01         23.65         3.31 o
   5   0  10        105.33        105.29         5.85 o
   6   0  10         22.47         20.77         8.15 o
   7   0  10         18.01         18.35         3.03 o
   8   0  10          5.81          7.27         3.20 o
  -9   1  10         11.57         14.07         3.21 o
  -8   1  10          0.07         -0.29         1.11 o
  -7   1  10          3.77          3.45         1.07 o
  -6   1  10         41.32         44.60         2.55 o
  -5   1  10          4.02          5.80         1.09 o
  -4   1  10          9.62         12.78         1.68 o
  -3   1  10        487.51        482.56         8.21 o
  -2   1  10          1.41          2.27         0.77 o
  -1   1  10        145.29        153.42         3.84 o
   0   1  10        230.29        240.84         4.68 o
   1   1  10          0.23          0.06         0.73 o
   2   1  10         27.85         26.20         1.63 o
   3   1  10         38.23         38.41         2.12 o
   4   1  10          1.07         -0.22         0.90 o
   5   1  10          7.59          4.72         1.38 o
   6   1  10          0.49          0.70         1.10 o
   7   1  10         30.08         34.61         2.75 o
   8   1  10          2.08         -0.31         1.87 o
 -10   2  10         30.64         36.41         6.08 o
  -9   2  10         52.03         56.87         3.82 o
  -8   2  10         22.07         21.82         2.42 o
  -7   2  10         67.59         68.78         3.80 o
  -6   2  10         41.78         47.73         2.71 o
  -5   2  10        103.83         96.39         3.07 o
  -4   2  10        137.32        123.33         3.41 o
  -3   2  10        100.86         96.09         3.01 o
  -2   2  10          2.53          2.39         0.83 o
  -1   2  10          0.92          0.98         1.01 o
   0   2  10         26.72         22.87         1.26 o
   1   2  10          3.84          2.59         0.64 o
   2   2  10        111.37        108.12         3.11 o
   3   2  10          6.95          6.58         1.03 o
   4   2  10         18.70         16.35         1.45 o
   5   2  10         43.73         43.35         2.71 o
   6   2  10          2.86          3.16         1.19 o
   7   2  10          5.40          6.34         1.76 o
   8   2  10          3.76          2.26         1.60 o
 -10   3  10         10.08         13.44         4.05 o
  -9   3  10          1.82          2.44         1.29 o
  -8   3  10         19.48         18.95         1.94 o
  -7   3  10          1.09         -1.06         1.06 o
  -6   3  10          5.54          3.58         1.14 o
  -5   3  10          4.16          5.93         1.18 o
  -4   3  10          1.92          1.16         0.77 o
  -3   3  10         20.76         19.71         1.45 o
  -2   3  10         39.62         37.82         1.91 o
  -1   3  10         19.69         20.05         1.47 o
   0   3  10         78.57         83.75         3.24 o
   1   3  10          1.67          1.03         0.94 o
   2   3  10         11.60         11.04         1.33 o
   3   3  10          1.13          0.76         0.98 o
   4   3  10         18.74         19.77         1.62 o
   5   3  10          0.59          0.32         0.91 o
   6   3  10          0.92          2.28         1.12 o
   7   3  10         11.56          7.23         1.84 o
   8   3  10          3.38          5.50         3.10 o
 -10   4  10         23.00         22.03         5.39 o
  -9   4  10         29.76         32.32         2.61 o
  -8   4  10          1.15          1.42         1.06 o
  -7   4  10          0.39          1.62         1.09 o
  -6   4  10        117.12        129.78         5.14 o
  -5   4  10          3.53          6.69         1.35 o
  -4   4  10          0.40         -0.01         0.85 o
  -3   4  10          3.55          3.89         0.82 o
  -2   4  10         58.55         62.60         2.42 o
  -1   4  10          0.06         -0.68         1.50 o
   0   4  10          1.38         -1.12         1.18 o
   1   4  10        125.73        115.32         3.42 o
   2   4  10         44.67         41.65         3.45 o
   3   4  10         28.81         29.71         2.76 o
   4   4  10         23.41         23.25         2.15 o
   5   4  10          3.22          1.34         1.18 o
   6   4  10         29.96         36.03         2.84 o
   7   4  10          1.21          1.78         1.64 o
  -9   5  10          3.10          1.08         1.90 o
  -8   5  10         35.16         36.60         3.09 o
  -7   5  10         51.44         51.48         4.70 o
  -6   5  10         35.67         40.68         3.00 o
  -5   5  10         41.00         44.53         3.01 o
  -4   5  10         14.35         15.04         1.53 o
  -3   5  10         60.91         53.10         2.99 o
  -2   5  10        188.13        194.28         4.30 o
  -1   5  10        311.04        320.41        14.47 o
   0   5  10         10.94         12.34         1.36 o
   1   5  10        149.92        167.21         5.73 o
   2   5  10          2.77          2.49         1.34 o
   3   5  10         31.74         32.57         2.90 o
   4   5  10          4.96          5.00         1.75 o
   5   5  10          0.27          1.34         1.80 o
   6   5  10         30.71         26.28         2.53 o
   7   5  10          0.00          2.90         1.52 o
  -9   6  10         50.39         61.39         4.12 o
  -8   6  10         60.89         57.87         3.93 o
  -7   6  10          3.28          6.52         1.83 o
  -6   6  10          0.10          1.08         1.29 o
  -5   6  10         55.62         58.06         3.47 o
  -4   6  10          0.46         -0.33         0.99 o
  -3   6  10         58.66         55.22         3.22 o
  -2   6  10        111.62        111.59         3.75 o
  -1   6  10         41.69         39.20         2.41 o
   0   6  10         17.09         21.81         6.94 o
   1   6  10         94.13         93.29         4.14 o
   2   6  10        133.37        136.37         9.03 o
   3   6  10          0.04         -1.63         1.63 o
   4   6  10          5.60          5.01         1.73 o
   5   6  10         29.84         26.09         2.51 o
   6   6  10         14.41         14.88         2.24 o
   7   6  10         62.90         64.23         3.87 o
  -9   7  10          6.12          6.49         2.80 o
  -8   7  10         63.27         70.94         4.34 o
  -7   7  10         99.54        111.09         5.20 o
  -6   7  10         41.20         39.02         3.28 o
  -5   7  10          3.18          2.85         1.30 o
  -4   7  10          0.65          0.78         0.99 o
  -3   7  10        118.93        113.94         3.92 o
  -2   7  10         88.24         94.03         8.76 o
  -1   7  10          1.37          1.99         1.67 o
   0   7  10        368.08        368.07        11.89 o
   1   7  10        205.55        199.42         8.38 o
   2   7  10          8.29          4.66         1.22 o
   3   7  10         58.33         55.57         3.41 o
   4   7  10         44.26         46.44         3.56 o
   5   7  10         17.51         14.85         1.93 o
   6   7  10         45.89         49.87         3.39 o
   7   7  10         50.27         51.51         4.10 o
  -8   8  10          0.06          0.39         1.60 o
  -7   8  10         37.07         38.60         3.20 o
  -6   8  10          4.52          3.64         2.15 o
  -5   8  10          1.18         -1.26         1.26 o
  -4   8  10         36.49         37.00         2.39 o
  -3   8  10         31.93         29.04         2.76 o
  -2   8  10         19.89         22.91         3.29 o
  -1   8  10        130.87        143.18         7.32 o
   0   8  10         26.59         20.04         2.88 o
   1   8  10          0.70          0.59         2.11 o
   2   8  10          3.79          1.79         1.22 o
   3   8  10         51.81         50.55         3.28 o
   4   8  10          0.41          1.18         1.27 o
   5   8  10          0.59         -1.00         1.33 o
   6   8  10         22.91         21.06         2.25 o
   7   8  10          8.02          8.20         2.68 o
  -8   9  10          0.20         -2.98         2.98 o
  -7   9  10          3.82          1.43         1.59 o
  -6   9  10          0.53          0.37         1.22 o
  -5   9  10         12.93         13.05         1.94 o
  -4   9  10          0.14          0.07         1.53 o
  -3   9  10         14.01         10.52         1.90 o
  -2   9  10         18.25         18.71         3.01 o
  -1   9  10         28.86         31.65         3.78 o
   0   9  10          7.85         11.72         2.68 o
   1   9  10          0.84         -0.61         1.77 o
   2   9  10         15.79         13.46         2.13 o
   3   9  10          4.82          3.49         1.42 o
   4   9  10          0.03         -0.25         2.08 o
   5   9  10          0.07         -1.16         1.34 o
   6   9  10          0.02          2.52         3.01 o
  -7  10  10          3.14          3.19         4.24 o
  -6  10  10          5.44          8.02         2.45 o
  -5  10  10         19.44         22.74         3.31 o
  -4  10  10         45.75         48.19         3.65 o
  -3  10  10         22.19         24.48         2.83 o
  -2  10  10         39.13         49.47         4.67 o
  -1  10  10         12.38         12.23         2.76 o
   0  10  10          4.98          2.68         2.19 o
   1  10  10         21.92         17.92         3.20 o
   2  10  10         34.37         32.11         3.13 o
   3  10  10          4.44          3.26         1.67 o
   4  10  10          0.08          2.54         2.34 o
   5  10  10          3.60         -0.34         1.85 o
  -6  11  10          4.26          0.61         1.87 o
  -5  11  10         10.35          7.22         4.03 o
  -4  11  10         25.50         25.66         2.97 o
  -3  11  10         21.26         20.36         2.79 o
  -2  11  10          4.46         10.36         2.71 o
  -1  11  10        262.15        275.71        11.34 o
   0  11  10        108.54        102.87         7.00 o
   1  11  10          0.22          2.62         1.89 o
   2  11  10          2.70          2.20         2.02 o
   3  11  10          9.74         12.36         2.97 o
   4  11  10          4.77          5.53         3.18 o
  -5  12  10          6.31          1.34         1.89 o
  -4  12  10          4.16          2.61         1.60 o
  -3  12  10          1.86          1.29         1.41 o
  -2  12  10          1.97          2.07         5.54 o
  -1  12  10          5.14          4.34         2.51 o
   0  12  10        114.29        102.02        14.43 o
   1  12  10         16.60         22.26         4.18 o
   2  12  10         12.58          9.87         2.85 o
   3  12  10         21.60         19.79         4.37 o
   4  12  10          2.76          6.82         3.86 o
  -4  13  10         11.97          9.21         3.90 o
  -3  13  10         40.51         42.86         3.91 o
  -2  13  10         99.45         98.85         7.26 o
  -1  13  10          6.99          8.42         2.72 o
   0  13  10         10.02          5.52         5.80 o
   1  13  10         45.28         46.56         5.09 o
   2  13  10          2.45         12.51         4.17 o
  -4  14  10          9.45         14.88         4.31 o
  -3  14  10         32.07         39.30         6.50 o
  -2  14  10          0.68         -0.52         2.76 o
  -9   1  11         24.48         31.25         3.62 o
  -8   1  11         17.59         22.26         2.46 o
  -7   1  11          9.65          9.17         1.60 o
  -6   1  11         38.22         41.94         2.59 o
  -5   1  11         30.03         29.31         2.57 o
  -4   1  11          1.18          1.43         1.12 o
  -3   1  11          5.76          4.64         1.93 o
  -2   1  11          3.12          0.50         0.96 o
  -1   1  11        151.72        148.53         4.52 o
   0   1  11          3.78          2.94         0.85 o
   1   1  11         40.92         40.69         2.53 o
   2   1  11         65.91         70.01         2.58 o
   3   1  11          2.37          0.90         0.83 o
   4   1  11          6.72          5.44         1.26 o
   5   1  11          4.39          3.23         1.42 o
   6   1  11          2.99          2.00         1.38 o
   7   1  11          0.75         -0.34         1.13 o
   8   1  11          0.72         -0.38         2.40 o
  -9   2  11          8.79         10.93         2.12 o
  -8   2  11         25.29         30.83         2.87 o
  -7   2  11          0.14         -0.22         1.25 o
  -6   2  11         76.63         84.86         4.26 o
  -5   2  11          0.00         -0.55         0.97 o
  -4   2  11         46.73         45.82         3.08 o
  -3   2  11         35.13         42.47         2.75 o
  -2   2  11         19.16         14.09         1.30 o
  -1   2  11          8.00         11.58         1.26 o
   0   2  11         18.52         18.53         1.59 o
   1   2  11          8.45          9.81         1.45 o
   2   2  11         16.52         14.99         1.64 o
   3   2  11          8.60          4.21         1.20 o
   4   2  11         10.67         10.80         2.46 o
   5   2  11          0.15         -1.59         1.59 o
   6   2  11          7.01          3.30         1.64 o
   7   2  11          0.71          3.26         2.69 o
 -10   3  11         10.78         14.40         4.25 o
  -9   3  11         57.82         66.17         4.21 o
  -8   3  11         17.07         22.49         2.48 o
  -7   3  11          5.31          7.40         1.66 o
  -6   3  11         10.83         11.38         1.75 o
  -5   3  11          6.54          6.94         1.48 o
  -4   3  11         59.23         60.59         2.85 o
  -3   3  11         92.38         88.96         3.07 o
  -2   3  11         16.77         16.61         1.39 o
  -1   3  11         10.19          8.73         1.11 o
   0   3  11         76.21         76.63         3.62 o
   1   3  11         71.23         77.95         4.11 o
   2   3  11        238.91        244.08         7.84 o
   3   3  11         33.93         36.69         2.66 o
   4   3  11         53.20         55.05         3.30 o
   5   3  11         37.76         36.92         2.85 o
   6   3  11          1.18          0.49         1.41 o
   7   3  11          3.33          1.86         1.78 o
  -9   4  11          1.18          2.45         2.85 o
  -8   4  11         51.43         52.59         3.72 o
  -7   4  11         41.73         49.17         3.50 o
  -6   4  11         11.90         12.93         2.04 o
  -5   4  11          8.83          8.63         1.66 o
  -4   4  11          0.33          1.32         0.91 o
  -3   4  11         46.86         50.32         2.64 o
  -2   4  11         21.58         18.09         1.42 o
  -1   4  11        124.21        128.88         3.81 o
   0   4  11          6.39          4.96         1.31 o
   1   4  11         14.57         16.63         1.98 o
   2   4  11         14.62         17.54         2.38 o
   3   4  11         47.08         42.10         3.39 o
   4   4  11          7.82          7.71         1.48 o
   5   4  11          3.76          3.32         1.35 o
   6   4  11          2.70          2.47         1.44 o
   7   4  11         28.33         19.06         3.37 o
  -9   5  11         68.75         67.82         8.34 o
  -8   5  11         10.58         11.52         1.99 o
  -7   5  11        133.07        146.70         6.00 o
  -6   5  11         24.46         21.93         2.42 o
  -5   5  11          4.42          7.45         1.59 o
  -4   5  11          1.42          2.32         0.96 o
  -3   5  11         10.63         10.66         1.37 o
  -2   5  11         92.89         96.30         3.63 o
  -1   5  11          7.35          6.99         1.52 o
   0   5  11         13.26         11.40         2.38 o
   1   5  11        263.58        265.10         8.73 o
   2   5  11         12.47          9.60         1.73 o
   3   5  11         11.39         12.08         2.13 o
   4   5  11         11.15         10.17         1.67 o
   5   5  11          0.06         -0.27         1.35 o
   6   5  11         57.99         65.18         3.88 o
   7   5  11         57.05         50.50         6.83 o
  -8   6  11         82.47         85.82         5.81 o
  -7   6  11          9.18         14.95         2.38 o
  -6   6  11          0.65          2.69         1.41 o
  -5   6  11          1.89          1.70         1.27 o
  -4   6  11          2.40          4.26         1.09 o
  -3   6  11          0.24          0.14         0.92 o
  -2   6  11         47.04         45.96         3.36 o
  -1   6  11         38.54         37.36         3.83 o
   0   6  11        202.73        193.91         8.71 o
   1   6  11         31.85         32.23         3.70 o
   2   6  11         47.71         42.67         3.09 o
   3   6  11         23.59         27.03         2.53 o
   4   6  11          7.52          6.69         1.56 o
   5   6  11          4.24          2.97         1.43 o
   6   6  11          3.11          2.99         1.69 o
  -8   7  11          8.50          7.00         3.71 o
  -7   7  11        105.33        114.77         5.45 o
  -6   7  11         12.19         16.49         4.52 o
  -5   7  11         41.58         44.33         3.26 o
  -4   7  11         78.49         87.08         3.64 o
  -3   7  11         10.63         11.24         2.06 o
  -2   7  11        169.01        166.42         6.36 o
  -1   7  11         30.88         31.05         3.69 o
   0   7  11         16.80         20.00         3.19 o
   1   7  11          0.14          0.32         1.59 o
   2   7  11          0.81          0.54         1.29 o
   3   7  11         40.68         45.26         4.64 o
   4   7  11          0.00          1.03         1.43 o
   5   7  11          0.53          2.50         1.79 o
   6   7  11         47.99         58.71         4.38 o
  -8   8  11          5.80          5.18         2.20 o
  -7   8  11         14.09         11.23         2.67 o
  -6   8  11          6.69          2.23         1.23 o
  -5   8  11          0.03         -1.19         1.19 o
  -4   8  11          4.18          1.90         1.32 o
  -3   8  11         22.67         19.10         2.40 o
  -2   8  11         13.73         12.53         2.15 o
  -1   8  11         15.03         12.58         2.53 o
   0   8  11          9.42          2.70         1.83 o
   1   8  11          9.31          8.24         2.22 o
   2   8  11          0.54          3.54         2.00 o
   3   8  11         15.95         10.31         1.77 o
   4   8  11          1.53          2.38         1.45 o
   5   8  11          6.00          5.77         1.55 o
   6   8  11          0.41          1.38         2.28 o
  -8   9  11          4.02          2.34         2.17 o
  -7   9  11          1.23         -2.40         2.40 o
  -6   9  11          5.39          6.50         3.64 o
  -5   9  11         34.60         37.60         4.30 o
  -4   9  11          0.46         -0.03         1.23 o
  -3   9  11          7.38          6.52         1.72 o
  -2   9  11          0.42          0.46         1.41 o
  -1   9  11         44.44         42.73         4.44 o
   0   9  11          3.24          1.23         1.94 o
   1   9  11          2.42          0.83         3.00 o
   2   9  11         28.14         27.26         3.57 o
   3   9  11          2.40          3.43         1.58 o
   4   9  11          0.41         -0.41         1.39 o
   5   9  11         21.48         13.39         4.18 o
  -6  10  11         14.53         16.28         3.09 o
  -5  10  11          0.57          0.66         1.85 o
  -4  10  11          0.12         -1.41         1.48 o
  -3  10  11          0.31         -0.32         1.47 o
  -2  10  11         12.34         14.42         2.95 o
  -1  10  11          0.75          2.56         2.07 o
   0  10  11          0.17         -0.69         2.05 o
   1  10  11          0.44         -0.40         2.89 o
   2  10  11          1.13         -0.14         2.03 o
   3  10  11          2.95          0.27         2.72 o
   4  10  11         16.08         11.88         4.63 o
  -5  11  11          2.57         -2.34         2.81 o
  -4  11  11         18.03         24.16         2.88 o
  -3  11  11         18.82         17.35         2.52 o
  -2  11  11          0.90          0.13         2.12 o
  -1  11  11          0.23         -0.06         3.61 o
   0  11  11          5.57          7.02         2.70 o
   1  11  11         17.39         22.71         3.68 o
   2  11  11          8.76         14.29         3.59 o
   3  11  11          0.01         -1.11         3.20 o
  -4  12  11         10.45         12.25         3.80 o
  -3  12  11          0.49         -1.27         1.71 o
  -2  12  11         57.49         63.93         6.80 o
  -1  12  11          0.17         -1.85         3.34 o
   0  12  11          5.53          4.44         2.45 o
   1  12  11         17.31         19.50         3.56 o
  -3  13  11         44.96         55.10         7.64 o
  -2  13  11          0.63          1.01         3.05 o
  -8   0  12          1.05          1.21         2.07 o
  -7   0  12         15.19         16.47         3.82 o
  -6   0  12          3.43          2.37         1.54 o
  -5   0  12         39.42         37.69         5.01 o
  -4   0  12         29.18         37.16         3.46 o
  -3   0  12        101.28         99.59         5.41 o
  -2   0  12        351.48        345.36        10.36 o
  -1   0  12        194.89        179.83         7.27 o
   0   0  12         44.10         47.88         3.73 o
   1   0  12        130.59        123.69         6.19 o
   2   0  12         91.42         95.14         9.33 o
   3   0  12         16.34         22.24         5.12 o
   4   0  12         50.78         42.50         6.65 o
   5   0  12         21.36         18.55         5.25 o
   6   0  12          0.19          5.85         3.87 o
  -8   1  12         18.96         20.94         2.89 o
  -7   1  12          7.65          8.37         1.74 o
  -6   1  12          6.17          4.25         1.33 o
  -5   1  12          2.58          4.29         1.32 o
  -4   1  12          0.28          0.23         0.97 o
  -3   1  12         86.32         89.43         3.62 o
  -2   1  12        119.17        116.26         4.10 o
  -1   1  12         29.62         27.43         2.04 o
   0   1  12         44.27         41.12         2.45 o
   1   1  12         29.64         33.04         1.85 o
   2   1  12         28.60         27.41         3.31 o
   3   1  12         80.87         91.53         4.69 o
   4   1  12          4.43          0.72         1.37 o
   5   1  12          2.11          2.00         1.48 o
   6   1  12         21.92         19.53         3.86 o
  -8   2  12         20.93         16.13         2.24 o
  -7   2  12          0.24          0.38         1.29 o
  -6   2  12         23.24         25.89         2.57 o
  -5   2  12          0.15          0.27         1.05 o
  -4   2  12          1.51          1.25         0.89 o
  -3   2  12        176.13        172.00         5.07 o
  -2   2  12         16.67         19.57         1.62 o
  -1   2  12          4.23          5.10         0.97 o
   0   2  12         23.71         21.81         1.66 o
   1   2  12         77.48         84.83         4.12 o
   2   2  12         34.84         39.13         2.75 o
   3   2  12         39.99         40.44         3.31 o
   4   2  12          3.21          3.26         1.41 o
   5   2  12         10.72          9.50         2.05 o
   6   2  12         16.06         16.61         3.83 o
   7   2  12         24.27         23.93         4.59 o
  -9   3  12          1.25          5.13         3.38 o
  -8   3  12         11.16         17.70         3.50 o
  -7   3  12         15.39         15.32         2.21 o
  -6   3  12         20.18         24.02         2.73 o
  -5   3  12          0.76          1.93         1.22 o
  -4   3  12         12.10         14.02         1.61 o
  -3   3  12         24.17         26.57         2.81 o
  -2   3  12          1.03          0.32         0.83 o
  -1   3  12         26.40         28.24         1.85 o
   0   3  12         30.39         30.96         2.35 o
   1   3  12          2.77          1.09         1.44 o
   2   3  12          0.01          1.66         1.73 o
   3   3  12          2.30          1.11         1.25 o
   4   3  12          4.84          5.31         1.56 o
   5   3  12         11.06          9.34         1.89 o
   6   3  12          0.55          1.86         1.54 o
  -9   4  12          0.74          2.63         2.85 o
  -8   4  12         23.28         21.18         2.59 o
  -7   4  12          8.70         12.65         2.16 o
  -6   4  12         12.40         13.78         2.74 o
  -5   4  12         25.88         25.87         3.64 o
  -4   4  12         24.73         25.85         2.09 o
  -3   4  12         22.54         21.98         1.97 o
  -2   4  12         20.58         21.24         1.87 o
  -1   4  12         40.96         42.03         2.63 o
   0   4  12         26.57         24.74         2.52 o
   1   4  12          0.11          1.04         1.33 o
   2   4  12         45.35         43.40         3.16 o
   3   4  12         18.81         20.41         3.10 o
   4   4  12         17.73         16.06         2.02 o
   5   4  12          3.27          4.18         1.59 o
   6   4  12          1.23          4.52        11.12 o
  -8   5  12          2.30          2.20         1.91 o
  -7   5  12          0.78          3.89         1.71 o
  -6   5  12         12.42         13.77         2.31 o
  -5   5  12          0.09         -0.36         2.12 o
  -4   5  12         38.35         41.76         2.64 o
  -3   5  12         30.78         30.54         2.24 o
  -2   5  12        132.37        131.62         5.63 o
  -1   5  12          1.55          3.75         1.46 o
   0   5  12         67.00         72.70         5.39 o
   1   5  12          5.15          6.87         1.83 o
   2   5  12         70.17         78.18         4.15 o
   3   5  12         90.21         97.32         5.35 o
   4   5  12          0.34          2.41         1.30 o
   5   5  12          6.59          9.35         2.16 o
   6   5  12          0.85          1.83         2.19 o
  -8   6  12         13.00         14.39         2.88 o
  -7   6  12          1.98          3.55         1.57 o
  -6   6  12         24.80         24.25         4.45 o
  -5   6  12          1.42         -0.48         1.68 o
  -4   6  12          5.16          5.33         1.24 o
  -3   6  12          0.57          3.37         1.72 o
  -2   6  12         15.31         17.00         2.25 o
  -1   6  12          0.31          3.24         1.47 o
   0   6  12          0.28          2.92         2.07 o
   1   6  12          0.42          0.00         1.67 o
   2   6  12         35.28         36.12         3.03 o
   3   6  12          4.69          1.70         1.55 o
   4   6  12          7.11          9.08         2.69 o
   5   6  12          6.98          9.08         1.84 o
  -8   7  12          1.71          3.88         2.41 o
  -7   7  12         56.77         59.22         5.18 o
  -6   7  12          7.10          6.93         2.55 o
  -5   7  12          0.56          2.68         2.10 o
  -4   7  12         17.13         18.08         2.22 o
  -3   7  12         15.76         18.01         2.42 o
  -2   7  12          3.06          4.27         1.74 o
  -1   7  12        169.34        167.10         8.42 o
   0   7  12          2.25          1.88         1.90 o
   1   7  12         99.81         99.43         7.24 o
   2   7  12          9.06          7.82         1.92 o
   3   7  12         22.00         17.48         2.21 o
   4   7  12          4.05          5.26         1.35 o
   5   7  12          2.48         -1.78         1.78 o
  -6   8  12          8.45          9.33         2.67 o
  -5   8  12          1.49          7.74         2.56 o
  -4   8  12         13.75         16.36         2.23 o
  -3   8  12          0.39         -0.05         1.66 o
  -2   8  12          0.75         -1.01         1.38 o
  -1   8  12          1.08          4.52         2.76 o
   0   8  12         14.21         12.76         2.78 o
   1   8  12         11.20         11.72         2.74 o
   2   8  12         24.91         25.86         3.07 o
   3   8  12          1.56          1.44         1.67 o
   4   8  12          3.47          0.89         1.75 o
   5   8  12          0.06         -2.42         2.42 o
  -5   9  12          0.77          3.34         2.30 o
  -4   9  12          0.10          1.63         1.72 o
  -3   9  12          0.31         -1.25         1.46 o
  -2   9  12         15.59         14.82         2.20 o
  -1   9  12         28.90         35.75         4.36 o
   0   9  12         11.31         12.28         2.93 o
   1   9  12          5.48          4.47         2.33 o
   2   9  12          0.34         -1.83         1.83 o
   3   9  12          0.21          1.53         1.64 o
   4   9  12          1.80          2.93         2.51 o
  -4  10  12          1.24          2.15         2.05 o
  -3  10  12          0.34          3.18         2.20 o
  -2  10  12          0.39          3.53         1.52 o
  -1  10  12         14.05         21.92         4.03 o
   0  10  12          4.45          4.75         2.16 o
   1  10  12          0.08          1.17         2.01 o
   2  10  12          0.53         -2.56         2.56 o
  -3  11  12         38.27         35.89         5.98 o
  -2  11  12          0.29          0.55         3.27 o
  -1  11  12         96.22        110.93         7.65 o
   0  11  12        234.06        254.61        11.70 o
  -3  12  12         22.08         23.59         5.16 o
  -2  12  12          1.19          3.73         2.91 o
  -7   1  13          5.80         11.14         2.25 o
  -6   1  13          9.56          9.21         1.82 o
  -5   1  13         56.89         63.56         4.33 o
  -4   1  13         15.69         17.55         1.82 o
  -3   1  13         43.07         41.32         2.61 o
  -2   1  13        161.57        171.43         5.19 o
  -1   1  13         49.64         50.43         2.84 o
   0   1  13         28.78         22.68         1.95 o
   1   1  13         70.74         69.11         3.33 o
   2   1  13         84.27         85.90         5.51 o
   3   1  13          8.81         10.39         2.93 o
   4   1  13          1.03         -1.35         2.27 o
   5   1  13          6.87          6.09         2.62 o
  -7   2  13          0.36          2.22         2.46 o
  -6   2  13          6.80          8.98         2.01 o
  -5   2  13          9.39         11.95         1.95 o
  -4   2  13          2.02          1.99         1.82 o
  -3   2  13          1.55          2.06         0.94 o
  -2   2  13          1.16          2.85         1.11 o
  -1   2  13         74.49         69.36         3.29 o
   0   2  13          0.02         -1.23         1.23 o
   1   2  13         74.31         85.63         4.31 o
   2   2  13          4.13          4.45         2.02 o
   3   2  13         38.05         47.02         5.12 o
   4   2  13         35.22         36.19         4.65 o
   5   2  13          2.45          1.67         3.93 o
  -8   3  13          6.51         10.65         3.79 o
  -7   3  13         14.44          9.29         2.27 o
  -6   3  13        111.14        127.33         5.61 o
  -5   3  13        185.87        205.89         9.59 o
  -4   3  13        101.83        110.83         5.01 o
  -3   3  13         53.56         56.73         3.05 o
  -2   3  13          4.45          3.21         1.10 o
  -1   3  13          0.01         -1.07         1.07 o
   0   3  13          8.51          6.42         1.80 o
   1   3  13        136.31        152.31         6.64 o
   2   3  13         61.52         73.04         3.49 o
   3   3  13        288.57        310.60         8.19 o
   4   3  13          0.36          1.82         1.66 o
  -8   4  13          1.64          2.08         3.04 o
  -7   4  13         12.49         19.10         2.46 o
  -6   4  13         28.23         28.34         4.59 o
  -5   4  13          0.33          0.36         1.35 o
  -4   4  13         12.96         16.16         2.18 o
  -3   4  13          0.39          0.82         1.00 o
  -2   4  13          1.25          2.25         1.39 o
  -1   4  13          7.93          5.13         1.55 o
   0   4  13          2.36          1.77         1.25 o
   1   4  13         31.23         35.28         3.41 o
   2   4  13         27.82         34.08         2.98 o
   3   4  13          0.10          0.27         1.23 o
   4   4  13         41.10         39.89         3.12 o
   5   4  13         16.28         18.35         4.29 o
  -7   5  13         69.09         74.93         5.52 o
  -6   5  13         76.96         87.95         4.77 o
  -5   5  13          5.28          7.04         1.78 o
  -4   5  13          1.63          2.40         1.17 o
  -3   5  13          6.33          5.46         1.67 o
  -2   5  13          2.29          4.84         2.03 o
  -1   5  13         11.52         10.45         1.95 o
   0   5  13          0.01          1.86         2.03 o
   1   5  13         59.59         54.49         6.24 o
   2   5  13        117.41        118.45         7.40 o
   3   5  13          1.83          2.21         1.21 o
   4   5  13          6.50          8.55         1.71 o
   5   5  13          5.04         -1.73         2.40 o
  -7   6  13         83.29         83.57         7.46 o
  -6   6  13          4.43          4.57         1.73 o
  -5   6  13          0.22          1.17         2.16 o
  -4   6  13          2.04          2.18         1.63 o
  -3   6  13          0.02         -1.06         1.37 o
  -2   6  13          0.63          1.77         1.51 o
  -1   6  13         60.65         61.70         4.19 o
   0   6  13          3.58          4.65         3.12 o
   1   6  13         18.16         14.89         3.12 o
   2   6  13          4.67          4.49         3.09 o
   3   6  13         86.63         90.58         4.73 o
   4   6  13         18.87         22.68         2.95 o
  -6   7  13         21.45         22.66         5.53 o
  -5   7  13          6.18          6.41         9.02 o
  -4   7  13          0.45          0.87         1.95 o
  -3   7  13          1.73          0.01         1.44 o
  -2   7  13         51.60         53.22         3.96 o
  -1   7  13         81.00         84.37         5.03 o
   0   7  13          2.78          4.41         2.19 o
   1   7  13         44.64         45.80         4.84 o
   2   7  13          0.38          0.27         2.35 o
   3   7  13          9.12          8.01         1.88 o
   4   7  13         12.78         11.67         2.30 o
  -5   8  13          5.32         -1.64         3.39 o
  -4   8  13          5.49          7.79         2.68 o
  -3   8  13          1.50          1.74         1.52 o
  -2   8  13          1.36          3.02         1.56 o
  -1   8  13         80.34         82.66         5.06 o
   0   8  13          0.18          4.45         3.71 o
   1   8  13          6.84         10.14         3.06 o
   2   8  13          6.68         12.13         2.34 o
   3   8  13          0.97         -1.48         2.90 o
  -3   9  13         13.87         13.14         2.18 o
  -2   9  13          7.49         11.43         2.22 o
  -1   9  13          0.10          3.21         1.68 o
   0   9  13         12.83         11.40         4.06 o
   1   9  13         45.47         42.95         6.76 o
   3   9  13          7.34          4.09         3.09 o
  -3  10  13          6.23          5.60         2.82 o
  -2  10  13          4.85          5.75         3.15 o
  -1  10  13         12.36         19.63         4.73 o
  -3  11  13          1.10         -0.59         2.41 o
  -6   0  14         76.79         87.98         7.93 o
  -5   0  14        104.23        119.76         9.03 o
  -4   0  14         18.10         17.52         2.68 o
  -3   0  14          1.94          0.34         1.39 o
  -2   0  14          8.10         10.14         2.19 o
  -1   0  14        179.01        175.80        13.98 o
   0   0  14        114.88        117.86         6.35 o
   1   0  14          2.76          6.72         3.14 o
   2   0  14         99.88        122.73         7.92 o
   3   0  14          1.12          3.48         3.71 o
  -6   1  14          8.71         11.40         2.45 o
  -5   1  14         45.59         51.95         3.89 o
  -4   1  14         11.26         10.97         2.04 o
  -3   1  14         15.94         19.79         1.99 o
  -2   1  14         69.51         65.21         4.52 o
  -1   1  14          0.09          2.25         1.09 o
   0   1  14         57.74         54.12         3.71 o
   1   1  14          0.02          0.29         1.35 o
   2   1  14         29.69         34.29         4.61 o
   3   1  14          0.46          3.59         2.61 o
  -6   2  14          8.79         10.80         1.94 o
  -5   2  14         42.97         56.38         4.85 o
  -4   2  14         45.44         46.89         3.39 o
  -3   2  14          1.20         -0.59         1.25 o
  -2   2  14          4.88          6.39         1.36 o
  -1   2  14         82.43         84.41         4.61 o
   0   2  14          1.23          1.39         1.24 o
   1   2  14         55.61         51.82         3.79 o
   2   2  14         11.85         14.63         2.07 o
   3   2  14          0.62          3.41         2.32 o
  -7   3  14          4.94         11.88         3.85 o
  -6   3  14         23.50         16.60         3.58 o
  -5   3  14         21.80         16.82         2.74 o
  -4   3  14          3.72          4.92         1.48 o
  -3   3  14          0.39          0.38         1.35 o
  -2   3  14         12.41         12.95         2.56 o
  -1   3  14          4.32          3.91         1.91 o
   0   3  14         10.12          8.76         1.97 o
   1   3  14          6.08          6.55         1.72 o
   2   3  14          0.88          4.66         2.82 o
   3   3  14          0.22          4.18         2.12 o
  -7   4  14          9.07          9.81         3.96 o
  -6   4  14         23.18         24.63         3.30 o
  -5   4  14          3.18          4.86         1.60 o
  -4   4  14         14.79         12.64         2.88 o
  -3   4  14          0.01          1.10         1.28 o
  -2   4  14         27.69         31.47         3.26 o
  -1   4  14         19.56         18.80         2.51 o
   0   4  14         45.99         51.36         3.83 o
   1   4  14         12.15         10.76         2.15 o
   2   4  14          2.33          5.55         2.01 o
   3   4  14          8.70          8.77         2.18 o
  -6   5  14          5.24         -3.91         3.91 o
  -5   5  14         76.22         85.85         7.09 o
  -4   5  14          1.14          5.53         1.97 o
  -3   5  14         53.44         60.35         4.12 o
  -2   5  14         35.31         40.20         4.72 o
  -1   5  14         83.40         83.07         4.89 o
   0   5  14          2.47          2.65         1.50 o
   1   5  14          0.03         -2.56         3.22 o
   2   5  14          0.75          2.96         2.34 o
  -5   6  14          0.22          0.50         2.82 o
  -4   6  14         29.17         32.56         4.81 o
  -3   6  14          5.58          0.88         1.90 o
  -2   6  14         11.58         11.00         3.93 o
  -1   6  14         14.81         13.20         2.59 o
   0   6  14          0.86          1.01         1.81 o
   1   6  14          7.91         11.87         2.83 o
   2   6  14         13.45         10.43         4.02 o
   3   6  14          0.84          1.96         2.22 o
  -3   7  14          3.24         -1.08         1.49 o
  -2   7  14         11.55         11.89         3.40 o
  -1   7  14          2.56          4.21         1.72 o
   0   7  14         53.31         52.46         4.16 o
   1   7  14         16.04          9.25         3.79 o
  -2   8  14          4.04          7.22         3.13 o
  -1   8  14          3.70          5.00         2.91 o
   0   8  14         13.13         13.49         3.66 o
  -2   9  14          0.64          0.70         2.43 o
  -5   1  15          2.45          1.82         2.05 o
  -4   1  15          3.18          4.07         1.92 o
  -3   1  15         20.12         23.31         2.79 o
  -2   1  15          0.82          0.06         1.51 o
  -1   1  15          4.80          4.60         1.58 o
   0   1  15          1.07         -0.89         1.77 o
   1   1  15         23.80         19.43         3.12 o
   2   1  15         51.40         54.89         7.91 o
  -5   2  15          3.28          2.08         1.63 o
  -4   2  15         31.89         35.29         3.05 o
  -3   2  15          9.20         11.60         2.68 o
  -2   2  15         20.13         20.14         3.95 o
  -1   2  15         36.84         35.31         3.87 o
   0   2  15        104.84        101.43         6.40 o
   1   2  15          3.28          2.79         2.31 o
   2   2  15          3.86          8.70         2.71 o
  -6   3  15          0.08         -2.70         3.19 o
  -5   3  15         40.92         51.90         7.23 o
  -4   3  15         43.85         46.24         5.15 o
  -3   3  15          4.79          1.87         3.05 o
  -2   3  15          4.87          2.54         2.44 o
  -1   3  15          0.00         -1.30         1.76 o
   0   3  15          7.02          8.35         3.06 o
   1   3  15          1.76          3.67         2.54 o
  -5   4  15          3.03          4.04         2.76 o
  -4   4  15         13.71         11.06         4.10 o
  -3   4  15          0.03          0.34         1.63 o
  -2   4  15          1.39          2.87         1.79 o
  -1   4  15          0.38         -1.19         1.82 o
   0   4  15          7.75         11.04         2.90 o
   1   4  15          1.08         -0.04         1.77 o
   2   4  15         11.42          7.39         2.84 o
  -3   5  15          2.18          4.20         3.29 o
  -2   5  15          1.06          0.11         2.14 o
  -1   5  15         11.36         10.34         2.16 o
   0   5  15          4.81          4.13         1.87 o
   1   5  15          6.47          7.40         3.07 o
  -2   6  15          0.17         -0.50         2.09 o
  -1   6  15          0.08          6.54         3.39 o
  -2   7  15          4.28          0.96         2.34 o
  -1   0  16          0.36          1.04         2.42 o
   0   0  16         14.67         19.00         5.02 o
  -3   1  16          1.43          2.87         2.24 o
  -2   1  16          1.25          2.74         2.43 o
  -1   1  16          1.06          8.43         3.81 o
   0   1  16         30.39         42.47         6.80 o
   1   1  16         25.92         21.30         4.81 o
  -3   2  16         12.73          5.64         3.25 o
  -2   2  16          7.89          4.66         4.64 o
  -1   2  16         37.94         29.89         5.89 o
  -1   3  16          0.24          3.51         2.42 o
                                                
