# Supplementary material for: Bruceolline J: 2-hy­droxy-3,3-dimethyl-2,3-di­hydro­cyclo­penta­[b]indol-1(4H)-one
Source: Acta Crystallogr Sect E Struct Rep Online. 2013 Jul 31;69(Pt 8):o1351–2. doi: 10.1107/S1600536813020527 (PMC3793830; doi:10.1107/S1600536813020527)
Supplement: Supplementary file 3 [file e-69-o1351-Isup3.cml]

<?xml version="1.0" encoding="UTF-8"?>
<cml convention="cmlDict:cmllite" xmlns="http://www.xml-cml.org/schema" xmlns:cmlDict="http://www.xml-cml.org/dictionary/cml/" xmlns:nameDict="http://www.xml-cml.org/dictionary/cml/name/">
  <molecule id="m1">
    <name dictRef="nameDict:unknown">2-Hydroxy-3,3-dimethyl-2,3-dihydrocyclopenta[b]indol-1(4H)-one</name>
    <atomArray>
      <atom id="a1" elementType="O">
        <label value="O" dictRef="cmlDict:locant"/>
      </atom>
      <atom id="a32" elementType="H"/>
      <atom id="a2" elementType="C">
        <label value="1" dictRef="cmlDict:locant"/>
        <label value="C" dictRef="cmlDict:locant"/>
      </atom>
      <atom id="a33" elementType="H"/>
      <atom id="a34" elementType="H"/>
      <atom id="a35" elementType="H"/>
      <atom id="a19" elementType="C" hydrogenCount="0">
        <label value="1" dictRef="cmlDict:locant"/>
      </atom>
      <atom id="a20" elementType="C">
        <label value="2" dictRef="cmlDict:locant"/>
      </atom>
      <atom id="a21" elementType="C" hydrogenCount="0">
        <label value="3" dictRef="cmlDict:locant"/>
      </atom>
      <atom id="a22" elementType="C" hydrogenCount="0">
        <label value="3a" dictRef="cmlDict:locant"/>
      </atom>
      <atom id="a23" elementType="N">
        <label value="4" dictRef="cmlDict:locant"/>
        <label value="N" dictRef="cmlDict:locant"/>
      </atom>
      <atom id="a24" elementType="C" hydrogenCount="0">
        <label value="4a" dictRef="cmlDict:locant"/>
      </atom>
      <atom id="a25" elementType="C">
        <label value="5" dictRef="cmlDict:locant"/>
      </atom>
      <atom id="a26" elementType="C">
        <label value="6" dictRef="cmlDict:locant"/>
      </atom>
      <atom id="a27" elementType="C">
        <label value="7" dictRef="cmlDict:locant"/>
      </atom>
      <atom id="a28" elementType="C">
        <label value="8" dictRef="cmlDict:locant"/>
      </atom>
      <atom id="a29" elementType="C" hydrogenCount="0">
        <label value="8a" dictRef="cmlDict:locant"/>
      </atom>
      <atom id="a30" elementType="C" hydrogenCount="0">
        <label value="8b" dictRef="cmlDict:locant"/>
      </atom>
      <atom id="a18" elementType="O" hydrogenCount="0">
        <label value="O" dictRef="cmlDict:locant"/>
      </atom>
      <atom id="a36" elementType="H"/>
      <atom id="a37" elementType="H"/>
      <atom id="a38" elementType="H"/>
      <atom id="a39" elementType="H"/>
      <atom id="a40" elementType="H"/>
      <atom id="a41" elementType="H"/>
      <atom id="a31" elementType="C">
        <label value="1'" dictRef="cmlDict:locant"/>
        <label value="C'" dictRef="cmlDict:locant"/>
      </atom>
      <atom id="a42" elementType="H"/>
      <atom id="a43" elementType="H"/>
      <atom id="a44" elementType="H"/>
    </atomArray>
    <bondArray>
      <bond id="a1_a32" atomRefs2="a1 a32" order="S"/>
      <bond id="a2_a33" atomRefs2="a2 a33" order="S"/>
      <bond id="a2_a34" atomRefs2="a2 a34" order="S"/>
      <bond id="a2_a35" atomRefs2="a2 a35" order="S"/>
      <bond id="a23_a22" atomRefs2="a23 a22" order="S"/>
      <bond id="a22_a30" atomRefs2="a22 a30" order="D"/>
      <bond id="a30_a29" atomRefs2="a30 a29" order="S"/>
      <bond id="a29_a28" atomRefs2="a29 a28" order="S"/>
      <bond id="a28_a27" atomRefs2="a28 a27" order="D"/>
      <bond id="a27_a26" atomRefs2="a27 a26" order="S"/>
      <bond id="a26_a25" atomRefs2="a26 a25" order="D"/>
      <bond id="a25_a24" atomRefs2="a25 a24" order="S"/>
      <bond id="a24_a29" atomRefs2="a24 a29" order="D"/>
      <bond id="a24_a23" atomRefs2="a24 a23" order="S"/>
      <bond id="a19_a20" atomRefs2="a19 a20" order="S"/>
      <bond id="a20_a21" atomRefs2="a20 a21" order="S"/>
      <bond id="a22_a21" atomRefs2="a22 a21" order="S"/>
      <bond id="a30_a19" atomRefs2="a30 a19" order="S"/>
      <bond id="a19_a18" atomRefs2="a19 a18" order="D"/>
      <bond id="a20_a36" atomRefs2="a20 a36" order="S"/>
      <bond id="a23_a37" atomRefs2="a23 a37" order="S"/>
      <bond id="a25_a38" atomRefs2="a25 a38" order="S"/>
      <bond id="a26_a39" atomRefs2="a26 a39" order="S"/>
      <bond id="a27_a40" atomRefs2="a27 a40" order="S"/>
      <bond id="a28_a41" atomRefs2="a28 a41" order="S"/>
      <bond id="a2_a21" atomRefs2="a2 a21" order="S"/>
      <bond id="a1_a20" atomRefs2="a1 a20" order="S"/>
      <bond id="a31_a42" atomRefs2="a31 a42" order="S"/>
      <bond id="a31_a43" atomRefs2="a31 a43" order="S"/>
      <bond id="a31_a44" atomRefs2="a31 a44" order="S"/>
      <bond id="a31_a21" atomRefs2="a31 a21" order="S"/>
    </bondArray>
  </molecule>
</cml>
